# Supplementary material for: The effect of the brood and the queen on early gene expression in bumble bee workers' brains
Source: Sci Rep. 2022 Feb 22;12:3018. doi: 10.1038/s41598-022-06715-5 (PMC8863840; doi:10.1038/s41598-022-06715-5)
Supplement: Supplementary file 2 — Supplementary Information 2. [file 41598_2022_6715_MOESM2_ESM.xlsx]

## Sheet: Raw_gene_counts
The effect of the brood and the queen on early gene expression in bumble bee workers' brains
Priscila K.F. Santos, David Galbraith, Jesse Starkey, Etya Amsalem
Raw gene counts from RNA-Seq data. Each line is a gene from Bombus impatiens genome BIMP_2.2 version, release 102 and each colum is a sample. See Oocyte_size tab for treatment information for each sample.
	5B	7B	8B	9B	10B	15B	16B	18B	19B	22B	24B	26B	27B	30B	33B	37B	38B	39B	41B	42B	43B	45B	48B	49B
CRY2	733	727	621	479	516	683	554	408	446	403	418	613	718	800	417	860	869	658	492	542	477	588	520	642
LOC100607968	289	265	283	262	133	287	58	141	161	175	223	280	155	262	200	328	101	192	174	117	235	272	235	346
LOC100642189	44948	49746	43788	38883	37433	43625	33949	30663	30117	33270	23803	37931	52402	54585	32857	40017	60728	51035	31250	35939	35479	40103	36629	45238
LOC100739998	1481	1442	1449	1143	1355	1495	1240	1036	1068	1092	1032	1536	1783	1935	1150	1550	2028	1465	1153	1267	1325	1339	1381	1433
LOC100739999	1884	1837	1597	1385	1573	1894	1670	1414	1384	1202	1235	1704	2280	2615	1410	1886	2044	1765	1213	1334	1430	1573	1307	1716
LOC100740000	4205	4580	4386	3769	3430	4511	3198	3183	3128	3081	2524	4395	4675	5307	3503	4331	6070	4907	3009	3574	3867	3977	3726	4295
LOC100740001	860	973	938	819	778	930	642	739	701	853	543	1064	1006	1154	650	750	1210	1042	556	692	779	882	911	1072
LOC100740002	277	345	279	242	243	305	229	211	189	189	205	312	296	416	209	262	362	320	233	223	245	305	272	369
LOC100740003	823	1040	861	858	722	910	574	773	594	683	398	989	884	1363	753	655	1094	1001	497	627	865	960	756	1056
LOC100740004	4054	3158	3149	2273	2355	3385	2563	2058	2603	1914	1438	3939	2592	6497	2278	2791	2808	2187	1803	2022	2442	3745	4258	4353
LOC100740005	580	421	427	358	371	514	310	373	270	247	280	374	475	445	408	420	590	370	290	369	312	421	332	398
LOC100740006	0	0	0	0	1	1	0	0	0	0	0	0	0	0	0	1	0	0	0	0	0	0	0	0
LOC100740007	72	364	124	1184	78	46	7	212	189	177	230	18	36	573	30	35	189	137	63	24	43	171	12	34
LOC100740008	4260	4517	4053	3573	3503	4438	2871	2937	3124	2988	2625	4330	4218	5445	3250	3842	4503	4297	2807	3073	3289	3927	3348	4279
LOC100740009	269	272	241	211	187	264	122	185	125	140	220	204	214	233	181	298	194	216	130	124	163	186	157	193
LOC100740010	250	268	277	190	345	305	310	231	268	228	229	312	542	337	238	317	631	335	227	235	286	222	246	226
LOC100740011	50	96	100	74	67	75	79	59	59	64	32	76	137	144	64	66	149	114	60	88	69	76	78	89
LOC100740012	550	636	583	534	591	613	543	491	495	508	418	684	829	765	544	643	1019	618	464	575	623	577	481	572
LOC100740013	828	788	719	666	585	913	391	564	434	513	466	746	660	1044	548	671	709	775	501	444	592	720	607	808
LOC100740014	558	635	523	565	481	600	385	456	399	403	356	528	575	686	421	540	646	599	354	444	466	477	336	548
LOC100740016	1386	1357	1168	1030	1090	1284	1058	968	1037	909	775	1274	1361	1735	920	1201	1406	1234	770	991	1071	1238	1105	1258
LOC100740017	888	775	681	718	584	607	438	659	411	508	405	620	618	823	434	726	844	855	469	527	568	715	500	623
LOC100740018	1281	1409	1146	1352	1060	1330	877	1067	839	908	838	1285	1391	1749	944	1238	1514	1476	897	875	1185	1071	928	1239
LOC100740019	259	197	275	178	131	251	71	114	150	148	143	260	125	288	178	215	91	180	131	85	180	278	335	319
LOC100740021	948	875	784	855	727	973	399	753	516	597	470	817	638	975	630	856	803	797	567	486	788	850	598	888
LOC100740022	5395	4767	4976	3461	3196	4887	2394	2485	3161	3019	3243	4989	3457	5026	3590	3727	2923	4296	2745	2360	3176	4904	4651	5167
LOC100740023	225	257	213	212	252	215	200	186	181	241	79	149	307	183	215	182	437	281	126	263	160	240	175	277
LOC100740024	2289	2226	2242	1682	1472	2169	1016	1251	1455	1245	1291	2025	1413	2414	1579	1577	1224	2039	1185	1017	1462	2085	1914	2325
LOC100740025	1313	1493	1358	1028	940	1326	851	848	845	905	845	1277	1276	1610	804	1085	1161	1426	873	797	886	1348	1224	1312
LOC100740026	46	36	43	24	53	39	22	34	40	30	17	36	84	44	39	21	42	47	20	28	24	24	37	29
LOC100740027	461	457	473	423	382	484	214	306	289	319	255	427	422	597	329	416	416	469	361	304	442	409	375	496
LOC100740028	3448	3558	3251	2768	3361	3736	3006	2851	2942	2741	2398	3889	4549	4870	2885	3597	5689	3682	2481	2992	2963	3106	3015	3363
LOC100740029	2041	2196	1920	1708	1802	2051	1480	1635	1451	1424	1231	1977	2407	2976	1445	2064	2836	2208	1455	1566	1815	1820	1682	1974
LOC100740030	4190	4362	4169	3387	3708	4457	2856	3128	2916	2785	2839	4085	4132	5146	3174	3818	4841	5355	2786	2803	3313	3667	3560	3934
LOC100740034	905	926	853	713	908	867	850	700	681	768	728	1001	1218	1233	728	1126	1427	893	482	802	688	664	780	905
LOC100740035	924	1015	934	901	962	1005	840	847	781	763	455	1102	1167	1382	730	778	1324	1013	615	781	847	873	747	961
LOC100740036	1343	1445	1371	1119	1013	1399	794	986	808	882	861	1468	1377	1617	995	1525	1505	1362	916	794	1194	1287	1220	1360
LOC100740038	597	584	560	477	519	621	496	420	457	444	336	631	628	770	514	465	782	601	403	441	532	578	575	645
LOC100740039	1720	2006	1774	1510	1887	1987	1704	1495	1484	1418	1194	1880	2286	2511	1600	1784	3193	2003	1407	1787	1612	1659	1439	1856
LOC100740040	3	0	0	0	0	2	1	0	0	0	0	0	1	3	0	0	0	0	0	0	3	0	0	0
LOC100740041	158	268	329	219	209	116	159	72	160	181	81	273	146	410	83	102	215	273	160	164	230	392	219	385
LOC100740042	271	204	243	141	116	230	38	46	146	144	166	187	66	187	132	157	43	148	113	72	116	255	278	326
LOC100740044	7	6	5	5	3	6	3	1	6	8	4	6	3	11	4	9	8	5	6	5	9	11	9	7
LOC100740045	524	670	598	425	544	607	519	421	476	447	374	551	726	867	440	529	943	628	389	510	501	574	398	591
LOC100740046	4022	4004	5000	8752	2561	1214	71	3799	34	7406	3638	224	895	3476	2049	1789	13523	7091	3318	1085	38	619	35	1906
LOC100740047	64	78	65	48	59	66	73	37	59	52	47	57	84	82	67	73	115	83	52	70	66	59	49	74
LOC100740048	134	318	117	273	263	162	160	293	81	285	178	136	219	725	194	390	471	178	148	192	201	246	146	228
LOC100740049	468	537	511	437	447	500	302	394	298	337	259	470	544	839	365	491	734	595	341	324	498	456	386	456
LOC100740050	81	91	84	70	94	77	78	62	75	75	44	82	116	124	57	50	142	112	59	85	71	85	69	89
LOC100740051	7433	7811	7086	5938	7041	7552	7440	5400	5688	5519	5139	7145	10559	9411	6078	7646	11524	7846	5607	7189	5684	6840	6268	6917
LOC100740052	2423	2448	2277	1877	2069	2539	1764	1741	1648	1713	1539	2397	2388	2741	1877	2271	3110	2210	1613	1843	2012	2160	1794	2260
LOC100740053	0	0	0	0	0	0	0	0	0	0	0	0	0	0	1	0	0	0	0	0	1	0	0	0
LOC100740054	3302	3730	3396	2916	2712	3386	1650	2394	2066	2540	2142	3647	2921	4294	2328	2992	3409	3577	2675	1876	3499	3334	3156	3763
LOC100740055	1153	1346	1182	1055	1105	1232	953	923	829	842	733	1148	1426	1562	844	1416	1711	1197	883	968	1125	1089	881	1120
LOC100740056	30	118	119	98	110	34	82	11	63	95	16	123	125	170	19	25	98	114	77	94	116	131	165	164
LOC100740057	658	779	626	616	643	631	524	593	471	509	417	583	899	1057	487	773	1007	767	491	599	668	582	424	595
LOC100740058	5	6	2	2	5	3	5	0	3	1	0	8	3	10	3	2	5	4	4	1	1	9	5	6
LOC100740059	30968	27494	24570	20511	23081	27021	23079	19826	21660	18796	18882	28600	27586	30435	21466	28066	32781	26137	22346	21732	22766	25342	25877	25677
LOC100740060	967	1062	979	778	750	1048	706	624	671	684	675	1004	1078	1282	794	973	1333	1040	651	761	805	938	897	966
LOC100740061	839	893	770	655	643	865	549	566	553	551	459	855	732	993	571	747	896	825	565	544	777	818	611	904
LOC100740063	9267	8092	8287	5945	5287	8736	4703	4055	5188	4740	4910	8314	5625	8915	5899	7195	4837	6767	4823	4252	5747	8823	9110	9761
LOC100740064	196	302	243	200	273	277	286	169	209	198	177	239	387	335	188	240	485	289	213	242	232	238	216	244
LOC100740065	1	1	0	1	0	0	0	0	0	0	0	1	0	0	0	0	0	1	0	0	0	0	0	0
LOC100740066	2009	2162	2012	1701	1954	2120	1935	1531	1603	1573	1228	2037	2812	2753	1650	2167	3347	2147	1472	1860	1762	1904	1953	1986
LOC100740067	5354	4984	4674	3896	4556	5842	4689	3850	4311	3843	3519	5400	6323	6699	4401	4278	7077	4972	3065	4278	3617	4831	4198	4988
LOC100740069	398	394	398	272	400	411	379	312	350	290	321	428	493	555	306	369	598	399	306	366	305	402	393	456
LOC100740070	2424	2686	2717	2093	2252	2580	1933	1502	1741	1925	1815	2243	2206	2262	2065	2465	2517	2584	1574	1898	2026	2364	2837	2876
LOC100740071	523	555	517	449	360	504	342	308	393	315	294	559	404	767	328	359	441	494	301	340	399	587	554	648
LOC100740073	678	662	604	597	511	711	450	499	421	439	311	561	578	874	441	552	701	688	362	452	495	588	385	600
LOC100740074	281	291	275	250	275	277	242	218	220	196	159	290	391	402	182	347	440	262	214	268	191	288	255	272
LOC100740075	8	13	13	4	6	10	14	8	15	3	4	20	14	26	9	16	13	4	2	8	9	16	17	16
LOC100740078	26	10	18	10	33	7	2	102	5	14	6	24	11	50	8	16	35	10	2	27	9	10	1	19
LOC100740079	379	333	293	275	224	362	139	175	208	234	236	337	229	355	286	268	189	284	195	154	217	343	271	367
LOC100740080	202	170	171	150	119	215	46	68	105	118	125	166	87	171	134	167	44	134	138	74	123	177	184	222
LOC100740081	994	766	871	597	775	952	1146	670	911	539	517	1086	881	1515	639	644	1129	598	464	697	633	933	997	950
LOC100740082	3455	3700	3538	2815	3302	3630	3123	2746	2775	2653	2057	3545	4583	4637	2777	3481	5749	3804	2209	3164	3303	3183	3275	3507
LOC100740083	2647	3006	2743	2558	2325	2869	1870	2167	1922	2020	1626	2992	2932	3619	2058	2263	3587	3056	1937	1964	2453	2705	2206	2895
LOC100740085	4	8	8	3	2	6	4	8	3	6	3	5	5	6	4	4	4	8	7	3	4	4	8	10
LOC100740086	8415	8485	8078	7293	6894	8906	4996	6677	5322	5320	5498	7597	7970	10501	5940	9194	10569	8077	5605	5658	6932	8001	5847	7608
LOC100740087	1492	1646	1470	1139	1428	1590	1225	1173	1131	1176	898	1493	1764	1814	1236	1424	2309	1712	1073	1278	1327	1345	1308	1535
LOC100740088	3	3	3	3	1	2	1	1	3	2	0	1	2	4	3	1	1	2	2	2	1	2	2	4
LOC100740089	1323	1466	1255	1469	1178	1511	773	1255	855	966	708	1190	1223	1892	947	1363	1605	1498	823	885	1256	1237	851	1302
LOC100740090	542	500	449	397	359	550	328	399	305	330	283	586	391	639	406	398	445	447	324	290	479	537	441	539
LOC100740091	1453	1757	1547	1452	1446	1542	1154	1327	1079	1222	915	1522	2020	2222	1179	1585	2397	1780	1150	1157	1385	1355	1074	1463
LOC100740092	1006	1059	942	795	1008	1051	974	853	857	760	807	1148	1197	1424	885	1045	1575	1067	714	977	918	1037	846	994
LOC100740094	2371	2140	2225	1636	1612	2390	1372	1366	1489	1468	1439	2162	1678	2494	1755	2023	1888	1862	1338	1460	1658	2133	2342	2310
LOC100740095	345	267	229	237	145	278	60	92	137	123	179	245	107	278	182	233	60	217	139	83	169	307	298	351
LOC100740096	3114	3304	2923	2648	2285	3302	1679	2187	1917	1976	2073	3075	3158	3938	2278	2911	3102	3246	2126	1791	2345	2711	2365	2923
LOC100740097	1027	1056	973	846	708	1069	431	678	515	697	486	768	603	855	692	851	890	906	595	693	883	1031	574	1118
LOC100740098	5170	5286	4781	4294	4974	5412	4497	4282	4192	3789	3448	5314	6552	7448	4150	5422	7565	5871	3582	4569	4449	4409	3896	5006
LOC100740099	1834	1922	1806	1797	1248	1896	749	1393	1092	1216	1288	1783	1307	2022	1302	1677	1695	1743	1172	922	1644	1765	1398	1885
LOC100740100	708	816	702	749	583	835	410	663	398	478	393	590	699	1155	462	778	836	819	442	433	640	688	372	708
LOC100740101	483	581	494	418	468	564	404	436	370	366	344	562	665	726	422	523	832	538	384	474	490	485	411	514
LOC100740102	1954	1918	1947	1489	1823	2008	1691	1514	1561	1430	1166	2073	2427	2710	1584	1776	2630	1931	1306	1643	1585	1793	1674	2057
LOC100740103	0	0	0	0	0	0	0	0	0	0	0	0	0	0	0	0	0	0	0	0	0	0	0	0
LOC100740104	1	0	0	0	1	1	0	0	0	0	0	0	0	1	0	1	0	0	0	0	1	2	0	0
LOC100740105	978	856	827	664	761	962	904	675	780	605	508	1085	927	1474	632	810	1082	636	563	736	748	936	1017	1091
LOC100740106	5	40	9	11	29	8	6	1	6	35	4	2	11	3	3	30	6	2	0	3	2	48	1	7
LOC100740107	1306	1481	1363	1165	1371	1413	1226	1145	1131	1070	924	1514	2082	1928	1103	1318	2409	1621	1051	1257	1292	1278	1200	1379
LOC100740108	461	591	446	433	379	484	367	400	326	361	272	509	600	618	376	420	752	533	315	404	478	489	389	522
LOC100740109	672	809	642	611	715	749	650	594	562	597	470	706	1006	1112	580	842	1239	749	513	690	643	535	492	639
LOC100740110	784	788	693	651	422	841	273	447	442	443	450	705	469	851	421	668	417	609	505	307	584	694	612	773
LOC100740112	1141	780	953	590	504	1250	553	680	540	432	895	953	799	1141	935	1184	741	697	529	493	718	697	1281	839
LOC100740114	51	30	31	22	33	54	49	42	42	21	23	26	46	62	34	62	57	26	25	27	40	28	27	25
LOC100740115	1132	1309	1206	1107	897	1094	592	878	774	830	741	1249	1043	1531	817	1079	1328	1273	859	662	1036	1173	1068	1234
LOC100740117	3082	3197	2753	3149	2525	3356	1609	2787	1815	1969	1750	2573	2853	4620	1963	3309	3547	3322	1937	1858	2716	2467	1746	2744
LOC100740118	271	283	254	213	261	239	269	218	193	170	166	269	355	318	196	261	449	261	188	247	198	250	222	211
LOC100740119	3974	3212	3580	2141	2187	3815	1111	1580	2129	1709	3225	3389	1807	3640	2675	3118	1386	2553	2216	1620	2339	3215	2921	3594
LOC100740120	162	165	132	161	184	170	121	141	117	111	125	175	148	198	126	162	254	161	104	142	134	171	120	185
LOC100740123	987	1086	1015	801	1018	1015	1081	808	912	759	568	1045	1352	1324	813	856	1596	1014	708	903	848	941	918	1001
LOC100740124	9	9	13	10	4	8	1	1	4	2	3	10	6	5	9	6	5	12	2	4	5	10	10	8
LOC100740125	351	407	361	282	374	364	391	308	321	314	198	393	557	568	304	341	710	410	284	371	343	340	347	390
LOC100740126	438	486	475	412	266	454	158	175	265	241	362	477	311	645	301	311	270	397	278	151	364	629	363	575
LOC100740127	4355	4204	4230	3553	3420	4411	3084	2876	3110	3024	2987	4308	4405	5528	3397	4170	4542	3900	3017	3014	2973	3925	3817	4363
LOC100740128	1695	2197	1923	1804	1530	1615	1748	1228	1455	1133	786	1860	2707	2421	1340	1423	2651	1956	1481	1594	1478	1873	2365	1682
LOC100740129	1235	1339	1158	1070	863	1261	541	740	711	781	713	1152	1008	1324	795	1197	1033	1226	788	669	859	1163	984	1233
LOC100740130	21197	21877	19760	16210	14615	19910	13769	10271	12108	14642	11288	17771	16055	21616	15762	18722	16678	20372	14717	14131	14992	21692	21412	22835
LOC100740131	872	913	771	795	569	838	315	640	426	497	462	759	555	922	523	733	616	712	470	403	722	789	483	836
LOC100740132	1928	1914	1915	1434	1665	1966	1567	1247	1450	1467	1226	1893	1896	2135	1449	1551	1999	1855	1263	1467	1378	1818	1663	2016
LOC100740133	2264	2281	2151	1792	1998	2265	1848	1502	1657	1602	1427	2071	2299	2725	1671	2178	3028	2255	1512	1842	1672	2053	1867	2284
LOC100740134	1247	1327	1127	909	945	1186	601	856	766	771	775	1256	1107	1575	827	1499	1163	1247	828	745	1123	1089	868	1132
LOC100740135	25	85	59	32	59	33	12	34	23	40	21	29	19	61	24	52	43	35	38	25	42	32	26	75
LOC100740136	2108	1885	1856	1568	1214	2030	834	1140	1243	1091	1144	1865	1230	2313	1254	2195	1223	1436	1134	1007	1484	1907	1826	2101
LOC100740137	3246	3081	3018	2204	2364	3308	1986	1766	2695	2338	2285	2979	2657	3694	2238	2647	2553	2833	1669	2179	2207	3190	3121	3204
LOC100740138	3186	3190	2988	2831	2269	3227	1434	2483	1929	2012	2288	2895	2776	4477	2130	3598	2958	3237	2194	1677	2697	2495	1954	2909
LOC100740139	113	131	132	85	69	119	63	80	78	80	85	120	112	176	97	139	129	112	73	75	71	166	87	141
LOC100740140	513	545	532	412	413	546	393	336	369	352	327	509	551	597	403	350	497	489	333	336	401	542	519	597
LOC100740141	1584	1914	1705	1557	1572	1803	1189	1261	1232	1243	1076	1831	1937	2419	1411	1699	2540	1845	1237	1353	1562	1561	1514	1858
LOC100740142	888	837	783	640	736	839	682	599	645	612	477	866	1017	1107	674	761	1277	838	601	732	763	703	734	756
LOC100740144	2120	2200	2043	1554	1774	2374	1830	1680	1669	1604	1309	2199	2508	2554	1650	1881	2772	2086	1305	1748	1485	1993	1874	2199
LOC100740145	127	178	199	126	187	148	122	161	133	128	115	185	177	266	84	133	248	199	101	134	191	132	104	152
LOC100740146	3365	3331	3218	2435	2454	3281	2207	1857	2223	2252	1727	3044	3071	3724	2535	2086	3046	3370	1829	2051	2354	3289	2976	3430
LOC100740147	58	38	44	43	16	56	11	12	15	22	35	41	12	81	25	44	5	30	15	5	15	52	54	67
LOC100740148	656	695	610	592	573	610	492	476	440	522	389	554	713	809	507	661	971	698	462	534	574	657	512	605
LOC100740149	137	118	139	126	77	161	66	88	85	62	89	137	75	157	91	130	130	65	104	78	91	144	131	144
LOC100740150	1116	1146	1088	882	726	1140	489	634	700	615	767	1037	795	1254	775	1016	771	925	731	564	829	969	969	1129
LOC100740151	177	198	136	137	157	156	117	157	118	111	88	202	219	275	186	174	265	200	101	98	127	155	170	176
LOC100740153	2848	3315	2698	2666	3025	2814	3238	2290	2473	2575	1713	2871	4595	4240	2464	2978	6757	3484	2260	3100	2505	2597	2599	2826
LOC100740154	374	501	424	490	380	416	243	396	270	321	214	358	461	908	298	330	430	571	217	260	387	378	252	485
LOC100740155	4	1	6	5	3	2	1	3	2	5	3	1	4	4	1	4	3	2	3	0	1	4	0	3
LOC100740157	426	528	446	418	433	478	419	391	376	339	268	443	642	583	382	426	960	542	310	412	415	386	314	471
LOC100740158	0	0	0	0	0	0	1	0	1	0	1	0	0	0	0	0	0	0	0	0	0	0	0	0
LOC100740159	1138	1162	1071	910	746	1074	599	747	736	700	631	1060	950	1381	791	994	1050	1051	664	688	826	1049	891	1119
LOC100740160	1902	1663	1624	1294	1055	1885	668	1011	1079	1023	1034	1497	1030	1760	1125	1380	950	1394	959	783	1183	1549	1346	1688
LOC100740161	1566	1770	1638	1418	1275	1670	978	1160	1022	1261	1023	1727	1463	2163	1296	1401	1946	1710	1232	1059	1516	1511	1328	1670
LOC100740162	31	34	28	32	44	40	38	36	15	33	16	33	42	49	23	29	73	31	21	40	37	35	31	26
LOC100740163	3136	2912	2972	2258	2026	2980	1419	1429	2029	1751	1991	3042	1896	3940	2243	2999	1792	2334	2079	1597	2297	2877	3159	3340
LOC100740165	6249	6152	6121	4980	5061	6387	4381	4577	4329	4265	4160	5943	6190	7331	4732	6216	7122	6311	4102	4788	4922	5407	4883	5867
LOC100740166	2063	2406	2299	2043	2397	2350	2433	1834	1988	1909	1444	2508	3608	3756	1966	2289	4551	2616	1731	2215	2070	2010	1883	2251
LOC100740167	4733	4849	4898	3830	3806	4968	3340	2921	3281	3086	2854	5043	5139	5885	3618	5099	5544	4619	3113	3336	3838	4392	4888	4942
LOC100740168	1741	1841	1823	1503	1508	1827	1110	1321	1141	1150	1125	1774	1834	2101	1332	1671	2173	1877	1219	1194	1587	1727	1415	1736
LOC100740169	501	500	437	454	340	513	217	296	249	349	259	427	388	598	284	425	457	427	320	262	441	466	303	436
LOC100740170	5	7	5	2	4	5	19	2	20	6	1	20	32	32	3	3	7	9	0	2	4	10	12	5
LOC100740171	103	72	120	63	38	91	31	15	40	42	93	82	29	82	54	79	30	57	70	27	56	150	131	139
LOC100740172	0	0	0	0	0	0	0	0	0	0	0	0	0	0	0	0	0	0	0	0	0	0	0	0
LOC100740173	1777	1949	1770	1546	1558	1869	1177	1480	1274	1291	1084	1742	1855	2433	1277	1717	2176	1855	1172	1249	1533	1600	1303	1744
LOC100740174	198	228	216	203	199	270	225	209	174	154	143	209	373	307	146	236	401	242	164	198	200	174	166	215
LOC100740175	7329	6177	6381	4257	4075	6999	2908	2719	3928	3289	4365	6950	4186	7499	4470	5020	2542	4993	4166	2534	4281	6792	6724	7085
LOC100740176	1069	977	978	781	639	913	489	709	556	628	564	834	675	907	636	942	752	856	523	517	710	914	643	969
LOC100740177	1	1	1	1	1	3	0	1	0	1	3	0	0	1	1	4	2	1	1	0	1	1	1	3
LOC100740178	3092	2892	2801	2121	2553	3224	2289	2230	2307	2009	2418	3033	2646	3847	2329	3838	3984	2644	2107	2614	2284	2802	2589	2853
LOC100740179	1590	1789	1624	1459	1675	1745	1555	1411	1289	1235	1092	1797	2372	2390	1429	1865	2869	1778	1258	1474	1475	1583	1454	1513
LOC100740181	524	567	557	456	409	537	315	413	301	347	303	555	546	702	423	436	570	570	359	279	485	603	436	615
LOC100740182	379	412	380	337	313	308	327	148	252	295	82	403	326	431	162	182	562	319	187	274	260	482	524	476
LOC100740183	716	886	735	695	725	839	674	628	572	597	428	878	942	1070	602	736	1337	919	523	661	726	659	678	776
LOC100740184	217	221	189	162	173	201	151	167	120	138	115	230	198	234	141	179	279	180	116	152	178	158	131	217
LOC100740185	851	1017	868	778	826	920	757	743	658	691	570	888	1094	1152	705	773	1477	974	589	790	750	757	678	884
LOC100740186	9	3	7	4	5	4	5	6	6	4	2	4	9	3	5	9	18	3	5	9	4	7	8	4
LOC100740187	1867	2088	1819	1694	1812	1908	1471	1494	1504	1476	1150	2007	2277	2510	1498	2132	2591	2175	1405	1641	1853	1719	1581	1897
LOC100740188	3551	3099	3379	2845	2004	3604	1034	1481	2070	1895	2418	3485	1726	4105	2608	2504	1161	2352	2109	1127	2215	3546	3795	3927
LOC100740189	2	0	0	0	1	0	0	16	0	0	0	0	0	0	0	3	2	0	0	0	0	0	0	1
LOC100740190	2099	1990	2008	1636	1459	2138	1205	1618	1440	1266	1424	2113	1865	2400	1520	1991	2132	1762	1214	1317	1677	1822	1536	1972
LOC100740191	183	70	59	46	63	73	69	175	57	30	98	78	63	154	130	219	158	50	55	76	56	64	107	87
LOC100740193	2759	2239	2285	1791	1424	2504	803	1079	1580	1247	1689	2379	1075	2781	1729	2250	905	1785	1571	971	1621	2287	2425	2482
LOC100740194	1166	1027	1124	674	1010	1233	1103	751	817	697	890	1148	1267	1282	919	984	1298	949	717	1030	783	914	1041	1154
LOC100740195	1659	1675	1500	1249	879	1529	573	664	866	863	940	1386	956	1783	958	1356	762	1273	1034	688	1104	1649	1473	1637
LOC100740197	739	755	761	629	459	762	310	526	410	410	432	727	486	836	459	733	511	647	446	364	674	710	580	730
LOC100740198	894	949	828	790	685	933	514	725	652	634	553	926	895	1211	663	890	1129	1044	564	584	783	840	663	932
LOC100740200	764	804	774	656	483	795	302	382	442	455	545	749	490	957	538	657	449	675	507	316	540	801	691	809
LOC100740202	62	39	38	19	36	61	33	37	42	29	34	49	44	60	56	40	58	40	23	24	33	28	36	46
LOC100740203	1135	1160	1068	861	971	1189	905	963	890	750	701	1109	1362	1410	927	1098	1549	1159	684	912	986	988	994	1091
LOC100740204	588	539	486	446	399	522	348	295	353	343	403	542	475	761	394	481	565	483	393	281	399	504	453	549
LOC100740205	180	246	178	194	167	166	112	141	121	131	116	167	207	249	121	143	249	217	119	121	143	221	147	210
LOC100740206	18	7	13	6	9	6	10	7	10	4	6	8	9	11	4	22	17	6	4	8	10	9	14	8
LOC100740207	3526	3179	3264	2337	1533	3111	580	990	1554	1649	2499	2829	1387	3431	1924	2728	688	2408	2269	794	2048	3298	3411	3460
LOC100740208	240	261	224	287	200	289	156	228	170	212	156	216	240	524	187	224	268	273	147	156	193	222	128	229
LOC100740209	591	612	594	505	389	647	226	336	367	375	394	575	362	722	375	579	378	557	432	271	464	564	475	602
LOC100740210	1056	1177	1020	1090	897	1073	622	843	665	755	656	934	961	1527	801	1122	1251	1240	768	686	897	941	733	1001
LOC100740211	704	883	769	726	678	845	563	603	559	624	373	859	800	1092	640	482	929	939	448	501	707	781	723	862
LOC100740212	1388	1481	1357	1067	1172	1358	1073	1051	989	972	838	1462	1466	2049	970	1182	1852	1368	840	904	1179	1301	1257	1365
LOC100740213	6	11	11	9	3	18	3	7	7	3	4	9	17	11	4	6	13	5	5	4	2	6	12	8
LOC100740214	474	530	491	363	493	482	444	364	366	410	387	492	643	564	389	416	713	524	270	489	420	429	390	486
LOC100740215	878	1030	878	810	782	893	541	698	597	709	518	890	964	1238	684	863	1011	991	577	592	815	808	650	896
LOC100740216	3428	4152	3816	3302	3837	3525	3857	2903	2658	2886	2414	3460	5403	4859	2701	3753	7138	4313	2898	4026	2988	3606	3471	3426
LOC100740217	4079	4511	4023	3421	4201	4245	3859	3578	3528	3194	3165	4341	6234	6366	3414	4963	7669	4569	3204	3976	3846	3454	3015	3736
LOC100740218	733	683	375	736	714	773	497	466	499	702	387	672	746	878	602	696	974	784	691	705	461	794	581	850
LOC100740219	2157	1658	1896	955	1357	2106	1217	1213	1384	1022	1215	1961	1520	2136	1461	1294	1420	1398	1143	1213	1144	1860	1866	1733
LOC100740220	1095	1085	966	950	858	1120	735	889	690	713	622	811	1118	1339	760	1016	1352	1083	598	728	914	917	587	906
LOC100740221	126	164	102	79	84	94	50	106	62	88	50	105	78	99	72	68	127	109	63	74	69	137	47	133
LOC100740223	29	21	17	29	16	33	19	24	13	21	19	27	23	21	21	24	24	20	12	9	15	23	26	25
LOC100740224	8035	11096	9987	10137	9082	9677	10361	9011	7663	10185	6802	10847	13576	13563	9548	5423	14230	15161	5756	5798	8164	9101	7025	12805
LOC100740225	11869	19272	16786	16312	11977	9289	10349	8659	9609	11363	5639	15463	17274	18953	9044	11852	17268	18281	12366	11647	13372	16355	14662	17613
LOC100740227	2635	2608	2503	2051	1861	2815	1552	1644	1823	1668	1659	2527	2020	3037	1840	2308	2140	2382	1505	1645	1855	2505	2284	2641
LOC100740228	9386	10127	9457	7845	8757	9838	8327	7147	7417	7345	6514	9659	12234	12295	7931	8623	14585	10526	7018	8144	7703	8232	7779	9019
LOC100740229	284	372	306	246	351	346	347	293	276	272	235	316	484	520	250	328	625	375	239	331	303	296	303	317
LOC100740230	651	784	666	561	649	662	693	573	565	562	363	713	1052	972	521	613	1292	791	447	642	553	564	549	620
LOC100740231	1362	1379	1331	1028	1053	1388	834	919	927	913	818	1438	1308	1783	1070	1221	1303	1301	859	870	1001	1141	1178	1308
LOC100740232	675	823	705	606	627	667	443	489	418	498	413	722	673	924	497	578	807	750	495	425	636	619	499	731
LOC100740233	1	0	0	0	0	0	0	0	0	0	0	2	0	0	0	0	0	0	0	0	0	0	0	0
LOC100740234	402	414	348	309	266	414	139	289	226	252	253	351	266	464	295	403	252	340	249	183	350	349	264	381
LOC100740235	904	552	300	231	479	610	476	301	216	321	305	599	554	1246	160	233	595	667	257	349	411	661	503	495
LOC100740236	2	1	8	3	1	8	3	3	1	2	2	5	1	8	4	3	4	4	1	2	3	5	4	3
LOC100740237	3	5	2	1	2	3	2	3	7	4	5	4	5	4	3	2	4	4	2	3	4	2	1	4
LOC100740238	1049	1026	973	853	950	1129	814	752	782	760	650	1020	1148	1331	812	1000	1417	1152	718	895	813	886	881	908
LOC100740240	1734	1925	1713	1587	1480	1769	1074	1508	1169	1212	1026	1712	1646	2373	1275	1736	2004	1906	1174	1255	1670	1602	1080	1738
LOC100740241	205	190	206	157	176	227	181	161	160	161	124	199	310	252	129	178	347	204	165	181	153	198	143	192
LOC100740242	153	176	168	101	176	153	135	122	130	120	91	172	197	199	112	154	271	169	121	137	153	148	140	165
LOC100740243	0	0	0	0	0	1	0	0	0	0	2	0	1	0	0	0	0	0	0	0	1	1	1	0
LOC100740244	3	1	3	2	4	3	3	3	3	3	0	0	3	4	5	1	7	2	2	5	4	0	1	5
LOC100740245	87	119	98	73	111	85	94	92	83	88	28	130	128	151	70	56	167	87	59	92	89	112	112	127
LOC100740246	956	1051	937	863	938	1056	749	819	696	692	709	1005	1161	1203	769	928	1297	1071	758	740	853	929	678	909
LOC100740247	3470	3057	3145	2570	2105	3603	1150	1921	1966	1871	2076	3127	1846	4020	2378	3077	2127	2741	2165	1623	2636	3059	2721	3273
LOC100740248	1233	1293	1149	998	1125	1343	1088	1143	946	965	762	1174	1555	1942	1053	1391	1708	1368	833	1006	1064	1011	976	1089
LOC100740249	489	661	637	568	571	509	477	370	407	463	439	590	774	814	480	541	883	741	445	600	432	584	387	596
LOC100740250	162	137	146	119	93	168	75	59	94	74	116	162	121	185	97	115	64	145	73	77	110	151	145	140
LOC100740251	2423	2862	2377	2052	2781	2603	2848	2088	2130	2088	1738	2514	4004	4007	2248	2707	5334	2995	1825	2635	2333	2028	2072	2351
LOC100740252	12971	13557	12657	10380	11457	13206	11286	9253	9688	9647	8295	12931	14648	16211	10343	13986	18228	13378	9297	11897	10496	12385	13207	12810
LOC100740253	10	6	5	4	5	9	9	3	4	1	7	4	13	14	2	12	8	10	4	5	3	3	7	3
LOC100740254	2897	2742	2751	2057	2046	2830	1797	1604	1947	1894	1843	2809	2189	3007	2157	2775	2459	2454	1744	1839	2229	2631	2549	2826
LOC100740255	5039	5341	4815	3907	4868	5229	4026	3849	3878	4087	3230	5380	6149	6900	4376	4948	7456	5168	3658	4162	4262	4478	4471	5116
LOC100740256	74	112	60	62	53	93	51	57	52	42	37	77	59	86	58	52	91	70	43	55	51	65	56	65
LOC100740257	3853	4019	3915	3178	3031	3795	2333	2473	2585	2736	2562	3622	3564	4338	2709	3910	4198	4160	2508	2653	2872	3687	3177	3791
LOC100740259	2154	2169	2083	1613	1769	2219	1493	1587	1658	1524	1398	2361	2206	2938	1752	1878	2456	2182	1488	1513	1802	1982	2094	2250
LOC100740260	1	4	4	9	6	1	6	5	3	5	0	5	2	13	1	1	5	7	1	3	2	12	13	5
LOC100740261	928	1035	961	879	769	930	575	775	635	690	471	852	929	1134	699	923	1112	1207	663	674	927	885	761	917
LOC100740262	723	806	725	587	689	717	567	577	569	529	521	737	810	884	563	790	1012	700	504	522	614	657	511	750
LOC100740263	15892	17515	16083	13307	17516	16459	16584	14140	13718	13219	12298	17548	23569	26062	13530	19614	31392	18916	12712	16546	15704	13726	13250	15070
LOC100740265	303	349	280	234	323	312	381	316	223	271	221	294	290	280	246	308	589	249	183	314	314	305	225	345
LOC100740266	5983	7410	6149	6425	6448	6497	5438	5289	4764	5260	3880	6785	9196	11138	4755	6733	11973	7987	4923	5567	5893	5441	5986	6117
LOC100740267	35	38	26	28	19	23	12	14	26	23	14	19	22	27	12	32	47	27	13	28	22	28	17	23
LOC100740268	732	750	743	547	742	788	760	617	513	535	446	867	993	964	488	770	1062	761	485	549	700	678	699	765
LOC100740269	5644	5886	5713	4488	4552	5320	3696	3517	4011	3723	3767	5706	5133	5812	4214	5582	4798	5875	4139	4269	4488	5562	5797	5868
LOC100740270	11	7	6	3	2	4	1	4	4	5	1	6	6	4	5	5	2	6	2	8	5	1	1	5
LOC100740271	728	723	705	670	552	837	342	616	439	430	404	636	538	821	502	764	634	631	382	428	582	659	467	674
LOC100740272	1278	1464	1257	1211	1151	1329	996	1058	956	1000	794	1353	1709	1856	1004	1445	1985	1467	863	1027	1121	1101	945	1262
LOC100740273	234	247	233	258	212	256	156	235	192	204	131	221	300	490	191	247	406	258	165	186	213	195	148	230
LOC100740274	357	339	282	261	219	343	225	194	235	241	188	331	265	513	296	244	245	285	171	177	224	306	373	406
LOC100740276	192	193	215	167	164	176	138	145	123	155	163	172	220	197	155	154	277	209	142	171	167	148	134	212
LOC100740278	261	297	239	220	282	288	295	244	268	206	168	317	417	425	229	255	491	311	176	262	295	269	232	268
LOC100740279	3550	3749	3526	3177	2396	3602	1459	2095	2091	2156	2406	3530	2765	4641	2566	3524	2748	3695	2667	1736	3186	3317	2897	3726
LOC100740281	1194	1615	1296	1364	1219	1335	1325	1020	1027	1099	683	1455	1856	1727	1127	1045	2177	1609	927	1177	1136	1293	1104	1343
LOC100740282	582	598	549	487	528	609	420	469	441	431	387	622	669	787	472	559	847	639	389	479	491	525	557	601
LOC100740283	1179	1159	1171	942	1035	1129	977	809	930	854	714	1294	1338	1524	863	852	1304	1176	829	894	846	1148	1206	1279
LOC100740284	3762	3256	3374	2754	2863	3545	2584	1954	2698	2481	2409	3535	3193	4391	2872	3484	2999	2961	2127	2528	2531	3545	3497	3925
LOC100740285	1207	1236	1239	1041	1137	1405	1122	987	1014	955	835	1236	1472	1612	1004	1218	1900	1303	830	1115	1049	1101	1094	1221
LOC100740286	1384	1548	1353	1221	1342	1395	1112	1071	1022	1109	855	1423	1628	1993	1121	1396	2127	1644	970	1208	1148	1245	1170	1403
LOC100740287	1864	2113	1923	1680	1500	2059	1282	1248	1317	1305	1148	2035	1853	2521	1436	1780	2111	1837	1260	1248	1617	1872	1738	2046
LOC100740288	471	484	460	336	357	466	359	346	326	315	286	486	418	544	352	393	523	410	294	309	473	486	438	561
LOC100740289	0	3	0	1	0	0	0	1	0	0	0	2	0	1	0	0	2	0	0	0	0	0	2	1
LOC100740290	373	373	326	336	300	372	213	290	228	262	211	339	407	425	245	302	465	388	258	264	301	317	231	363
LOC100740291	596	568	583	521	488	630	392	458	387	399	421	578	577	739	478	540	643	537	389	405	456	533	475	593
LOC100740292	666	729	643	562	729	754	825	565	556	595	440	722	1064	1012	609	630	1189	726	484	734	503	727	554	695
LOC100740293	978	1051	939	782	709	976	517	667	640	635	580	970	812	1281	712	803	931	944	652	545	774	940	848	988
LOC100740294	6739	5139	5050	4731	3033	6083	1882	2780	3272	3412	3341	5104	2594	5744	3652	5635	2167	3909	2897	2043	3974	6127	5286	6681
LOC100740295	3934	3932	3559	3382	2606	4248	2061	2406	2368	2264	2694	3425	3171	4259	2763	4689	2950	4015	3308	2337	3001	4052	3618	4044
LOC100740296	553	535	487	380	294	456	200	244	236	301	344	450	264	495	348	519	288	447	303	207	296	465	525	615
LOC100740297	274	232	224	153	111	248	44	60	123	121	158	190	88	232	131	257	48	184	187	93	163	268	279	280
LOC100740298	6833	6264	6459	4760	3912	6639	2669	3461	4011	3729	4070	6588	4281	7119	4408	5106	3756	5700	3809	3023	4543	6302	5864	6801
LOC100740299	234	503	368	286	278	187	236	130	200	287	78	300	327	480	160	145	518	514	347	266	242	427	317	382
LOC100740300	64	59	72	58	36	69	30	44	36	24	42	47	47	71	47	39	32	52	43	28	30	57	44	62
LOC100740301	2638	2569	2569	2108	2206	2797	1863	1918	1980	1865	1618	2555	2528	3291	2135	2385	2945	2509	1607	2024	2061	2552	2282	2639
LOC100740302	241	214	224	194	224	248	155	166	137	197	126	209	262	265	210	208	403	265	214	231	235	212	193	247
LOC100740303	703	810	722	666	577	696	487	631	442	424	390	544	620	809	400	593	890	634	441	452	560	717	438	698
LOC100740304	871	947	853	737	768	956	625	749	612	592	520	866	1041	1097	675	817	1148	925	535	543	773	816	594	874
LOC100740305	2336	2391	2327	1921	2037	2511	2051	1827	1708	1689	1492	2462	2934	3136	1817	2365	3474	2519	1672	2122	1822	2089	1970	2352
LOC100740306	162	168	169	182	92	149	32	67	63	83	115	158	75	147	82	171	42	120	115	50	136	185	169	194
LOC100740307	1211	1220	1175	1210	1034	1351	725	1103	797	782	610	1221	1106	1671	803	1061	1081	1191	718	759	1165	1170	834	1260
LOC100740308	4693	4288	4411	3322	3593	4632	3233	2912	3357	3038	2853	4582	4250	6075	3577	3889	4759	3777	2803	3376	3695	3955	4513	4815
LOC100740310	33	83	14	38	5	5	5	7	3	12	8	10	8	13	6	81	11	4	4	6	13	11	30	31
LOC100740312	1180	1006	1006	921	661	1089	421	463	651	712	775	983	643	1097	742	937	515	807	715	562	744	1092	1008	1193
LOC100740313	1250	1317	1145	1090	908	1286	600	854	739	848	870	1286	1018	1414	957	1276	1199	1376	886	749	1060	1179	978	1228
LOC100740315	1251	1405	1195	1141	1105	1384	909	1007	968	838	711	1407	1492	1659	1042	1251	1383	1296	814	999	1077	1136	912	1200
LOC100740316	1380	1589	1428	1160	1235	1576	938	978	1002	972	973	1486	1456	1863	1118	1382	1754	1541	1048	1033	1246	1306	1215	1423
LOC100740317	365	482	550	482	452	357	368	272	298	332	223	427	667	628	312	327	835	478	311	502	371	479	386	378
LOC100740318	458	524	395	424	354	457	333	356	278	351	242	369	423	554	304	368	494	438	259	285	353	364	300	467
LOC100740320	0	0	0	0	0	0	0	0	0	0	0	0	0	0	0	0	0	0	1	0	0	0	0	1
LOC100740321	0	0	0	0	0	0	0	0	0	0	0	0	0	0	0	4	0	0	0	4	0	2	0	1
LOC100740322	1773	1673	1707	1157	1431	1796	1214	1286	1225	1158	1324	1758	1930	2200	1307	1805	1923	1503	1116	1135	1251	1418	1298	1673
LOC100740323	1228	1408	1291	1074	1045	1307	736	881	886	933	938	1454	1177	1691	1041	1285	1408	1360	902	858	1236	1300	1212	1372
LOC100740324	79	43	65	48	33	51	13	9	28	33	57	53	21	76	29	53	17	33	48	14	36	58	59	80
LOC100740325	1313	1332	1348	1119	1413	1363	1331	1134	1340	1106	798	1534	1959	1854	1117	1185	2613	1418	905	1230	1193	1256	1274	1334
LOC100740326	491	510	488	416	468	486	798	425	574	454	330	1119	1047	1038	435	451	869	606	377	477	428	472	593	489
LOC100740327	1211	1322	1117	1050	982	1168	777	886	844	822	817	1207	1362	1498	926	1282	1536	1235	913	842	1039	1027	922	1162
LOC100740328	3	1	0	5	1	4	0	4	0	1	1	0	1	1	1	2	0	0	1	1	1	7	2	4
LOC100740329	468	627	498	496	541	516	476	469	400	454	321	538	778	759	455	432	956	683	404	454	555	497	459	570
LOC100740330	340	288	303	189	185	295	113	158	152	186	202	297	176	307	202	209	151	229	130	137	192	289	249	321
LOC100740331	35	40	24	19	22	38	53	35	28	26	22	26	52	40	23	16	39	21	20	20	19	31	32	32
LOC100740332	2043	2020	1833	1422	1416	1972	1306	1244	1447	1304	1187	1914	1542	2060	1386	1609	1792	1750	1124	1339	1357	1798	1701	2046
LOC100740333	1797	1779	1698	1319	1179	1711	857	925	1051	1120	1090	1761	1204	2029	1271	1526	1311	1508	1115	918	1443	1678	1710	1846
LOC100740334	3208	3471	3058	2443	3149	3089	2998	2409	2569	2417	1706	3272	4361	4939	2647	2521	5705	3472	2306	3063	2759	3211	3111	3410
LOC100740336	38451	40642	38857	29666	39857	39261	36120	28239	29469	28984	23942	40039	51528	54150	31075	36214	53658	42874	26886	35534	30296	35851	34458	39564
LOC100740337	9467	10752	9546	8533	9905	9918	8437	8239	7234	7448	7097	9808	12615	13491	7709	11711	16301	10421	7491	8800	8904	8366	7525	8648
LOC100740339	996	827	920	674	510	1005	329	288	478	521	675	836	433	994	608	726	298	706	566	297	560	930	1102	1155
LOC100740340	3698	3068	3097	2321	2204	3319	2052	1576	2159	2145	1811	3416	2246	3812	2578	2810	2365	2606	1819	2001	2473	3429	3456	3827
LOC100740341	827	728	704	539	558	724	464	533	516	477	403	768	739	783	521	591	707	655	415	513	540	696	540	705
LOC100740342	56	30	33	24	51	58	56	31	64	32	35	37	67	107	35	53	38	26	31	54	40	46	56	50
LOC100740343	3660	3379	3430	2657	2542	3644	2456	1988	2401	2161	2280	3397	2819	3819	2801	3366	2868	2978	2256	2353	2741	3211	3528	3765
LOC100740344	353	390	399	330	277	304	191	196	237	222	213	335	275	398	262	379	273	348	236	204	273	378	342	347
LOC100740345	602	661	556	556	438	556	302	424	416	358	390	615	493	663	414	598	607	555	434	332	477	549	438	588
LOC100740346	105	107	118	77	92	148	108	115	118	94	99	161	156	168	76	92	185	113	75	106	93	102	138	112
LOC100740347	9	11	18	8	13	7	10	3	1	8	2	8	14	12	3	8	25	19	5	4	11	14	7	23
LOC100740348	0	0	0	0	0	0	0	0	0	0	0	1	1	0	0	0	0	0	0	0	0	0	0	0
LOC100740349	4573	4070	4011	3161	2754	4355	2365	2143	2765	2536	2539	3939	2609	4460	2994	3856	2552	3273	2380	2383	2876	4114	4337	4638
LOC100740350	1271	1497	1400	1115	820	1235	506	640	674	750	835	1198	843	1324	922	1179	764	1147	891	630	989	1171	1184	1369
LOC100740351	373	313	363	229	145	381	68	122	174	145	276	336	153	397	213	256	77	254	226	94	216	333	301	434
LOC100740352	350	313	324	232	272	331	202	244	232	239	174	350	285	414	254	243	369	327	198	196	266	292	307	332
LOC100740353	2676	2123	1991	1374	2026	2406	2630	1528	1818	1645	1127	2184	2479	2501	2121	1487	2690	2014	1056	1947	1186	2276	2096	2385
LOC100740354	623	778	603	632	609	669	478	546	424	552	373	593	792	1045	494	668	938	767	488	530	715	582	492	642
LOC100740356	1747	1871	1745	1445	1590	1836	1221	1347	1350	1358	1130	1832	1889	2391	1353	1730	2371	1880	1237	1376	1518	1576	1389	1838
LOC100740357	476	628	502	504	584	499	499	449	462	497	316	563	945	880	456	499	1165	738	422	538	529	453	439	507
LOC100740358	4253	4617	3981	3515	4681	4299	4750	3618	3509	3714	2693	3755	6388	6619	3743	4863	10419	5063	3263	4645	3802	3450	3553	3880
LOC100740359	1056	966	938	683	826	933	846	648	702	610	479	1078	971	1670	796	752	1012	890	623	680	837	1066	1122	1148
LOC100740361	486	476	433	386	373	443	281	388	303	309	260	382	405	588	274	442	446	505	249	305	381	410	259	443
LOC100740362	3	4	2	4	641	5	8	45	17	233	19	7	12	7	4	3	618	5	3	4	1	1	3	1
LOC100740363	0	0	0	0	0	0	1	0	0	0	0	0	0	0	0	1	0	0	0	0	1	0	0	1
LOC100740364	1088	1236	1160	999	777	1116	578	731	722	744	770	1142	941	1448	894	979	1036	1210	750	635	996	1027	942	1236
LOC100740365	1004	813	882	672	467	873	199	310	528	499	550	876	391	930	543	577	347	714	523	239	619	986	1024	1226
LOC100740366	581	636	512	442	560	580	577	475	488	477	366	589	817	702	480	542	888	566	399	569	444	507	461	582
LOC100740367	2927	3026	2851	2422	2415	3021	1443	1969	1919	2028	2225	3215	2568	4147	2192	3149	3109	2862	2407	1709	2829	2647	2420	2973
LOC100740369	560	582	559	358	484	574	597	440	439	403	369	607	706	837	438	431	769	486	405	466	418	546	543	637
LOC100740370	7	5	5	5	5	7	4	3	2	2	0	3	2	7	0	3	8	7	6	7	2	8	1	8
LOC100740371	927	791	857	649	455	781	251	260	465	489	580	850	376	1003	589	695	264	586	505	291	543	951	1182	1114
LOC100740372	1324	1362	1361	951	1115	1335	814	883	919	916	734	1402	1363	1638	1063	1156	1661	1472	919	892	1108	1415	1218	1508
LOC100740373	208	324	234	216	220	204	185	121	171	182	77	263	322	416	190	172	302	308	153	186	217	311	226	283
LOC100740374	509	481	400	410	383	596	453	433	423	324	238	475	571	659	341	475	608	417	250	417	337	438	384	461
LOC100740375	2706	2751	2606	2172	2108	2675	1795	1742	1910	1751	1655	2615	2517	3387	1985	2639	2832	2569	1941	1758	2239	2530	2710	2844
LOC100740376	508	466	406	376	295	483	291	304	339	292	199	381	411	779	358	294	468	494	238	303	322	473	428	520
LOC100740377	1540	1535	1470	1139	1023	1485	828	811	952	1061	941	1341	1138	1796	1136	1141	1239	1412	914	860	1066	1549	1411	1561
LOC100740378	869	943	775	740	590	814	524	557	594	655	490	837	827	1016	698	610	907	871	515	525	683	759	676	873
LOC100740379	2723	2597	2483	2103	1935	2549	1386	1882	1603	1604	1951	2359	2066	2830	1921	2978	2452	2428	1698	1574	2176	2275	1838	2409
LOC100740381	970	1169	992	898	787	1118	704	822	683	665	609	1161	1154	1399	757	1054	1324	1074	710	720	1008	1016	929	1083
LOC100740382	177	220	188	179	139	219	99	150	116	112	123	183	144	213	116	164	170	220	147	126	174	178	92	198
LOC100740383	1551	1610	1382	1383	1432	1637	1175	1298	1195	1087	943	1358	1762	2013	1232	1612	2165	1645	1012	1209	1241	1264	1259	1383
LOC100740384	159	174	175	191	166	171	130	150	116	96	110	153	192	275	126	193	239	191	132	159	149	162	109	147
LOC100740385	3091	3606	3134	3137	3337	3130	3182	2895	2754	2622	1909	3495	5112	5219	2548	2942	5979	3974	2466	3098	2810	2779	2393	3038
LOC100740386	309	251	225	178	256	249	249	276	208	182	131	322	312	447	210	189	440	221	146	192	314	333	253	316
LOC100740388	8472	9967	9704	9261	7976	8238	5279	5611	5862	6464	6561	6102	8935	9488	6569	8699	10905	8362	7254	6613	7641	7781	6085	7721
LOC100740389	2072	2352	1922	1740	1876	2070	1783	1592	1602	1542	1248	2003	2705	2764	1719	1968	2894	2165	1364	1639	1614	1889	1818	2123
LOC100740390	1162	1137	1147	977	772	1198	614	744	725	729	752	1113	967	1321	846	1071	1194	1111	763	679	1039	1043	949	1146
LOC100740391	13	20	12	21	16	23	19	6	8	13	9	22	19	23	17	14	27	20	14	17	10	30	29	16
LOC100740392	1190	1118	894	1144	724	1245	435	923	592	551	487	846	742	1555	644	1012	799	993	546	476	886	1069	546	1039
LOC100740393	552	682	615	531	569	565	552	496	497	498	349	561	700	719	484	509	950	655	350	568	598	570	482	672
LOC100740394	144	150	120	151	93	165	60	127	78	77	76	183	115	217	86	144	95	108	73	96	123	153	139	140
LOC100740395	74	68	49	45	51	52	40	41	54	34	27	77	56	140	30	32	62	50	40	31	46	65	59	63
LOC100740396	1413	1157	1009	812	972	1231	1150	891	911	792	635	1221	1105	1271	987	1203	1247	1048	538	883	890	1074	1051	1161
LOC100740397	115	163	135	150	135	116	108	92	97	118	58	159	217	274	103	105	285	175	109	131	122	160	67	164
LOC100740399	1093	1212	1078	1067	887	1113	614	850	687	701	690	978	1022	1469	705	1091	1004	1113	750	635	972	972	698	1075
LOC100740400	0	0	0	0	0	0	0	0	0	0	0	0	0	0	0	0	0	0	0	0	0	1	0	0
LOC100740401	1749	1888	1998	1465	1530	1810	1159	1126	1228	1308	1181	1689	1644	2382	1354	1499	1828	1720	1158	1260	1377	1850	1722	2294
LOC100740402	1632	1664	1576	1287	1340	1592	935	1095	1030	1070	1074	1546	1341	1952	1232	1634	1617	1482	1164	961	1493	1534	1475	1548
LOC100740403	2423	2314	2261	1732	1784	2431	1635	1478	1747	1577	1446	2321	2093	3114	1901	2193	2365	2114	1533	1670	1847	2333	2458	2480
LOC100740405	2203	1834	2016	1416	1503	2239	955	1229	1337	1152	1636	1890	1291	2136	1405	1668	1203	1628	1289	1041	1540	1937	1565	2131
LOC100740406	1705	1717	1629	1373	1423	1748	1114	1192	1168	1109	1347	1787	1704	2056	1313	2164	2209	1719	1252	1321	1432	1462	1368	1670
LOC100740407	1161	1256	1319	1131	1173	1496	1119	871	910	941	855	1342	1346	1489	1060	1435	1741	1280	866	943	1139	1032	1172	1269
LOC100740408	3	6	4	0	4	4	1	5	1	2	4	7	6	9	5	6	4	2	4	3	2	6	10	4
LOC100740409	1561	1314	1241	1067	926	1494	893	1087	959	906	785	1360	1206	2152	1000	896	1200	1079	712	767	1077	1263	1258	1521
LOC100740410	293	354	341	277	235	306	185	176	195	218	142	288	239	362	228	260	308	363	205	214	275	347	316	337
LOC100740411	1274	1072	1094	804	582	1146	337	358	616	620	796	980	505	1063	786	1087	343	861	716	425	743	1119	1194	1265
LOC100740412	799	838	775	664	560	844	437	586	482	515	480	741	708	869	585	533	774	782	441	421	607	740	539	804
LOC100740413	1798	1847	1605	1404	1648	1694	1646	1413	1254	1246	1141	1478	2223	2574	1303	1746	3066	1745	1098	1505	1428	1440	1251	1614
LOC100740414	166	423	221	429	113	130	49	179	68	148	49	80	137	178	62	102	139	232	98	103	62	84	47	98
LOC100740415	41355	43013	39108	34835	33539	43096	27756	31546	27325	28727	26714	37443	45292	52707	29154	41407	50268	45970	28446	28543	32944	36404	29257	37931
LOC100740416	103	51	62	69	53	96	52	53	54	39	36	70	78	109	82	74	58	37	23	45	31	77	83	70
LOC100740417	774	766	423	729	682	902	824	555	676	628	497	976	1474	1246	652	853	1012	859	694	716	502	803	712	728
LOC100740418	446	535	487	453	362	530	254	352	312	365	270	459	417	615	369	382	612	532	337	328	401	496	360	464
LOC100740419	296	354	257	275	222	257	156	207	183	168	138	286	228	365	211	254	261	290	183	140	260	278	210	314
LOC100740421	25	28	23	20	24	18	18	21	19	17	9	24	38	46	16	18	29	31	19	17	12	20	12	19
LOC100740422	122	66	53	48	41	51	43	59	94	42	42	71	67	96	46	183	75	168	165	100	69	140	128	92
LOC100740423	1698	1358	1424	1105	1068	1581	1095	937	1033	902	1013	1389	1219	1469	1082	1541	1140	1116	927	959	1107	1338	1363	1389
LOC100740424	3843	4245	3553	3412	4235	4147	4480	3645	3167	3458	3038	3708	6493	7359	3761	5290	10125	4731	3079	4142	3834	2970	3465	3442
LOC100740425	1016	1235	1021	1142	1166	1084	991	983	896	984	730	1178	1620	1937	1004	1280	2230	1362	903	1051	1112	964	818	1013
LOC100740426	494	653	572	513	534	479	460	406	475	432	311	614	675	889	469	620	933	712	487	549	524	642	731	644
LOC100740427	389	389	333	462	312	401	249	354	224	262	212	343	454	708	256	339	428	360	246	260	304	289	211	335
LOC100740428	3654	3761	3423	2891	2948	3584	2586	2293	2691	2634	2183	3464	4077	4451	2858	3162	3865	3704	2435	2778	2801	3495	3369	3814
LOC100740429	9275	9429	8958	7446	6780	9580	6222	6661	5977	5849	6266	8930	9502	11043	6636	8512	10122	8943	5780	6333	6355	7715	6974	8806
LOC100740430	138	89	95	72	76	124	118	85	75	87	52	125	92	246	76	98	134	78	71	79	85	125	151	127
LOC100740431	3063	3223	3037	2254	2922	3106	2460	2157	2273	2083	1909	3337	3874	4210	2384	2933	4424	3140	2218	2611	2640	2785	2801	3130
LOC100740433	448	531	452	407	415	401	327	372	393	399	303	518	499	588	348	412	685	525	340	403	406	481	397	511
LOC100740435	2471	2689	2380	2459	2131	2674	1883	1986	1618	1773	1611	2329	2829	3601	1839	2632	3708	2658	1837	1766	2065	2117	1837	2240
LOC100740436	631	670	584	511	573	607	489	456	500	431	387	682	686	887	509	561	825	558	401	509	520	574	587	639
LOC100740437	1042	1115	951	833	882	984	787	703	794	723	556	1025	1177	1292	777	976	1350	1028	716	799	870	905	972	1036
LOC100740439	1235	1236	994	1065	1029	1259	653	872	781	820	803	1183	1189	1680	1010	1394	1305	1176	825	851	1021	948	780	1014
LOC100740440	824	849	812	653	414	752	247	260	451	433	487	745	460	860	566	543	271	611	484	258	522	842	808	891
LOC100740441	2968	3217	2903	2628	2753	3112	2657	2359	2229	2313	1833	3009	4009	3797	2442	2753	4916	3367	2059	2575	2447	2804	2532	2989
LOC100740442	2	2	0	0	2	3	1	0	0	0	3	0	2	2	0	0	0	0	0	1	0	2	2	1
LOC100740443	1617	1339	1501	1058	823	1574	590	623	878	801	1011	1416	881	1826	1134	1313	676	1113	860	638	949	1550	1551	1758
LOC100740445	2	0	0	2	4	2	0	0	1	0	4	2	2	2	2	4	2	1	0	1	6	5	4	4
LOC100740446	19	17	8	7	5	6	11	9	10	7	9	12	16	25	13	20	12	10	7	8	7	13	19	11
LOC100740447	1272	1343	1263	1068	1057	1376	852	944	879	914	887	1337	1468	1689	963	1230	1723	1312	910	885	1174	1135	1076	1305
LOC100740448	1258	1294	1256	1001	1053	1263	1058	921	865	853	737	1163	1331	1392	1068	1286	1448	1218	815	1083	915	1235	1093	1196
LOC100740450	4927	5470	4932	4144	5171	5141	4968	4449	4010	4332	3103	5149	7340	7765	4285	5180	8896	5844	3442	4952	4731	4259	4091	4999
LOC100740451	1364	1234	1306	1097	901	1363	607	916	900	769	786	1338	1063	1646	1028	1248	954	1134	798	751	1044	1218	1039	1284
LOC100740452	6883	7344	6378	5485	7335	7144	7813	5801	5573	5756	4475	6670	10521	10019	5872	7443	13859	7254	4813	7201	6002	5346	5888	6191
LOC100740453	1008	1131	1046	966	875	1150	855	871	793	737	632	1206	1296	1677	791	1053	1431	1092	826	787	1037	986	902	1118
LOC100740454	1716	1589	1482	1404	1189	1718	1023	1213	1048	1057	983	1499	1310	1809	1089	1453	1526	1391	943	960	1288	1427	1148	1564
LOC100740455	16	49	41	57	37	16	14	22	28	41	18	19	32	17	10	17	69	34	22	42	45	40	18	24
LOC100740456	17	11	13	5	14	18	14	9	13	4	13	15	15	29	18	11	7	8	2	7	12	12	23	9
LOC100740457	681	655	567	550	534	670	438	539	418	394	361	607	706	961	454	659	699	642	446	487	519	542	440	610
LOC100740458	0	0	1	1	3	2	1	1	1	1	2	5	1	0	1	1	1	1	1	2	2	2	3	1
LOC100740459	784	790	723	660	766	762	757	660	660	624	526	727	1075	1030	678	689	1382	827	478	778	699	728	600	787
LOC100740460	22	19	45	20	21	35	14	19	20	12	8	33	25	30	13	20	30	35	16	19	20	29	16	39
LOC100740461	991	1070	1001	828	1149	1029	1020	862	920	871	639	1159	1364	1367	873	1028	1980	1098	810	1113	1035	984	879	1019
LOC100740462	602	501	560	343	465	580	492	300	403	367	301	580	509	903	403	402	537	423	376	421	348	522	580	536
LOC100740463	520	608	513	407	467	509	439	426	376	426	285	524	598	705	400	453	670	544	322	438	396	495	429	527
LOC100740464	866	986	896	850	787	939	622	713	648	626	634	968	938	1083	686	959	950	904	735	646	866	871	774	904
LOC100740466	1787	1936	1822	1579	1355	1976	983	1328	1245	1273	1392	1699	1419	2077	1389	1727	1918	1801	1403	1240	1608	1760	1491	1882
LOC100740468	1055	1217	1193	846	1194	1009	649	826	496	473	179	1033	2271	2655	705	712	2366	910	590	665	726	927	739	704
LOC100740469	71	52	61	29	34	45	32	32	43	35	32	57	47	61	28	35	82	59	31	57	41	55	44	43
LOC100740470	228	220	178	170	168	189	157	170	146	156	152	160	216	281	127	188	229	286	133	166	156	195	190	193
LOC100740471	3783	2962	3134	2438	2106	3924	2073	1909	2429	2286	2542	3405	2623	4149	2814	2893	2313	2523	1899	1812	2147	3356	3724	3966
LOC100740473	1715	1482	1544	1173	912	1648	556	607	897	870	962	1562	718	1522	1064	1234	625	1252	890	593	983	1501	1428	1743
LOC100740474	690	801	719	635	667	707	541	568	529	559	466	634	996	1026	538	759	1148	899	508	567	696	687	454	664
LOC100740475	1287	1415	1232	1207	994	1450	710	1094	880	905	741	1150	1153	1601	822	1262	1218	1295	752	768	1091	1211	834	1258
LOC100740476	1145	996	1077	761	859	1155	707	671	784	642	777	1212	887	1526	765	755	896	928	712	587	840	1123	927	1198
LOC100740477	328	348	342	326	355	314	225	300	219	262	201	312	354	553	256	346	423	412	265	231	339	264	204	335
LOC100740478	756	731	653	557	615	732	604	542	544	516	485	758	843	971	615	684	849	715	465	634	563	694	656	746
LOC100740480	445	445	380	330	330	424	247	346	251	289	225	435	351	481	258	352	395	335	296	237	421	412	321	405
LOC100740481	2518	2864	2463	2276	2901	2618	2991	2081	2390	2116	1655	2606	4386	4299	2156	2404	5671	3266	2136	2951	2135	2180	2046	2475
LOC100740482	66	209	128	175	114	44	62	109	92	67	52	74	195	214	27	77	151	124	50	78	66	80	63	84
LOC100740483	1247	1260	1290	899	970	1369	772	915	894	821	875	1307	1041	1598	936	1081	1076	1095	826	738	998	1209	1289	1368
LOC100740484	145	175	154	131	253	130	190	161	156	146	132	178	278	129	138	187	323	198	130	193	158	156	135	156
LOC100740485	522	572	461	462	397	541	230	430	287	365	346	528	436	646	378	571	493	546	368	352	476	492	370	493
LOC100740486	3349	3380	3352	2789	2011	3308	1106	1693	1930	1912	2045	3836	1989	4262	2183	2881	1901	2882	2486	1353	2891	3521	3393	3892
LOC100740487	856	750	787	631	528	847	472	510	504	464	521	805	634	1009	565	683	745	708	448	437	626	762	735	802
LOC100740488	392	296	314	224	179	340	136	103	180	172	256	258	212	345	212	252	96	229	233	125	224	346	300	362
LOC100740490	37	58	34	35	31	25	17	26	19	33	32	22	43	37	47	19	67	36	32	16	53	27	20	39
LOC100740491	1520	1899	1667	1388	1603	1456	1891	1280	1301	1278	813	1735	2871	2487	1328	1068	2553	1972	1044	1423	1171	1371	1564	1477
LOC100740493	693	659	583	525	403	652	355	458	391	353	343	600	485	738	450	481	594	532	358	333	600	668	618	745
LOC100740495	402	426	421	299	352	412	310	296	282	311	211	385	426	502	303	374	502	408	287	326	342	396	376	445
LOC100740496	441	457	343	393	322	437	226	355	289	312	296	400	434	659	311	455	445	404	244	242	350	388	293	435
LOC100740497	185	208	176	145	138	199	88	100	118	96	157	153	161	197	121	189	92	199	169	116	126	222	210	235
LOC100740498	298	351	294	256	330	363	294	295	242	261	215	288	491	588	265	286	581	366	219	240	274	247	196	310
LOC100740499	127	80	74	105	161	123	185	123	136	106	44	138	300	166	129	90	462	90	87	134	94	97	160	103
LOC100740500	1263	1184	1124	981	792	1222	618	755	749	675	684	1190	867	1423	811	1074	1019	978	783	682	975	1203	1082	1212
LOC100740501	1804	1601	1661	1407	1318	1897	1344	1048	1205	1162	1275	1684	1771	2111	1518	1523	1566	1497	1112	1133	1097	1553	1755	1728
LOC100740502	721	708	687	575	503	760	397	471	462	525	401	613	527	706	471	440	783	665	406	456	471	655	494	718
LOC100740503	354	431	395	344	323	413	296	337	325	323	256	440	432	589	312	375	510	411	277	277	354	424	275	394
LOC100740504	691	701	624	579	610	763	433	591	457	375	491	593	681	829	454	739	722	635	437	446	562	572	390	599
LOC100740506	1739	1698	1628	1356	1458	1617	1112	1189	1211	1163	1066	1670	1673	1884	1336	1769	2046	1696	1131	1311	1440	1451	1389	1637
LOC100740507	4379	4177	4235	3167	2587	4132	1081	1863	2300	2251	3239	4194	2257	3748	2762	5034	1842	3452	2711	1690	3009	3872	3440	4192
LOC100740508	317	276	283	196	155	263	63	70	147	152	184	268	121	277	160	179	60	167	164	72	152	342	390	458
LOC100740509	7	1	4	2	5	2	3	18	5	4	2	3	2	12	1	4	23	4	1	7	6	4	3	2
LOC100740510	17	10	10	11	14	9	7	15	14	10	6	8	16	19	14	5	27	11	6	6	11	18	13	13
LOC100740511	3646	3955	3478	3376	2859	3902	2024	2752	2214	2370	2372	3411	3436	4836	2471	4122	4209	3601	2585	2282	3238	3347	2705	3464
LOC100740512	103	100	101	90	99	108	71	83	83	73	108	134	133	144	87	128	131	115	61	91	83	103	135	115
LOC100740513	2234	2379	2376	2072	1899	2253	1229	1665	1532	1569	1580	2266	1965	2781	1736	2328	2199	2218	1787	1535	1987	2236	2043	2400
LOC100740514	2556	2655	2360	1952	2005	2500	1765	1625	1810	1796	1722	2294	2520	2772	2022	2616	2669	2414	1751	1905	1919	2291	2191	2552
LOC100740515	28	33	23	22	24	17	45	17	22	25	15	29	37	33	11	27	49	37	32	34	11	26	38	25
LOC100740516	1254	1283	1309	1027	633	1288	272	612	745	683	882	1392	598	1435	814	1075	557	1011	840	434	1102	1412	1374	1586
LOC100740517	6021	5169	5611	4040	4167	5885	3181	3102	3895	3509	3779	5272	4078	5969	4069	4916	4168	4673	3540	3362	3714	5493	5435	5622
LOC100740519	1439	1420	1346	1107	1264	1373	1132	1088	1033	1004	850	1382	1723	1800	1080	1318	2233	1478	1028	1104	1255	1216	1186	1341
LOC100740521	401	447	379	352	348	402	309	326	295	288	301	381	499	517	312	447	678	404	311	317	349	350	337	447
LOC100740522	1227	1116	1345	881	881	1155	484	635	609	631	806	1121	723	1185	770	811	657	779	808	460	832	967	917	1080
LOC100740523	2192	2162	2236	1642	1837	2456	1326	1520	1618	1486	1550	2163	2100	2488	1745	2163	2142	1962	1385	1508	1656	2001	1878	2175
LOC100740524	965	1036	1013	802	882	1018	850	753	752	748	594	1018	1131	1265	816	1027	1344	1064	694	886	881	896	942	1039
LOC100740525	33428	33102	32488	29054	24423	34431	16756	22178	21250	22357	21245	31280	26965	36737	23515	35465	29090	30944	22094	19897	24790	28729	26307	31425
LOC100740526	1032	1203	965	920	1110	1018	955	831	839	865	692	1089	1497	1513	859	1146	2012	1221	818	978	1016	853	876	1064
LOC100740528	1273	1159	1191	847	1174	1312	1207	928	952	822	870	1248	1593	1423	1024	1162	1627	1231	971	1078	991	1103	1038	1137
LOC100740529	417	472	454	386	415	463	326	375	316	349	236	405	556	726	401	334	676	441	260	303	436	364	342	405
LOC100740530	4	4	7	0	4	3	5	4	2	2	1	4	8	8	2	2	7	1	3	2	2	4	1	5
LOC100740531	316	430	384	383	330	406	356	239	264	304	210	286	444	421	304	321	528	409	272	375	230	401	308	345
LOC100740532	1183	1408	1250	1124	1242	1326	1256	980	1067	1041	635	1329	1939	2028	1047	1180	2196	1648	864	1201	1221	1081	1170	1321
LOC100740533	2566	2672	2554	2142	1765	2652	1230	1596	1700	1652	1495	2430	1840	2984	1830	1959	2092	2476	1603	1371	2119	2642	2319	2871
LOC100740534	1910	2056	1812	1889	1464	2055	988	1467	1143	1324	983	1776	1625	2687	1359	1835	1885	2158	1222	1104	1687	1768	1162	1941
LOC100740535	1508	1603	1419	1314	1236	1474	881	1156	1068	1041	813	1447	1377	1898	1050	912	1429	1726	1180	1031	1149	1533	1616	1591
LOC100740536	693	743	680	644	692	710	616	611	615	571	524	708	1047	935	630	710	1152	745	451	619	609	588	556	704
LOC100740537	1202	1366	1192	1177	1270	1245	1142	1084	1041	972	705	1377	1670	1688	1045	1093	1993	1510	894	1070	1187	1105	1020	1270
LOC100740538	2206	1903	1900	1502	1547	2285	1627	1205	1405	1406	1439	2098	1827	3038	1604	1470	1412	1519	1193	1241	1311	2101	2047	2176
LOC100740539	3319	3287	3024	2630	2657	3193	2024	2337	2063	2191	1962	2961	3129	3934	2350	3155	3702	3362	2215	2182	2806	2836	2777	3219
LOC100740540	168	161	129	181	118	173	62	145	87	77	76	121	96	199	107	138	106	123	57	63	155	126	69	144
LOC100740541	126	141	171	116	184	140	132	138	115	70	161	142	180	164	97	198	269	150	108	156	108	112	96	126
LOC100740543	278	298	253	242	218	275	180	229	170	198	144	228	300	427	206	252	365	282	187	176	200	219	160	254
LOC100740544	1	0	1	0	0	1	0	0	0	0	0	0	0	0	0	0	1	0	0	0	0	0	0	1
LOC100740545	2379	2353	2197	1853	1817	2341	1362	1652	1480	1613	1382	2073	2067	2766	1659	1928	2364	2293	1499	1547	1619	2109	1776	2157
LOC100740546	1615	1235	1398	908	684	1407	379	434	780	685	986	1340	529	1336	902	1266	281	923	835	465	875	1513	1651	1713
LOC100740547	2643	2564	2505	2381	1641	2853	835	1703	1284	1572	1514	2186	1381	2808	1570	2196	1415	2468	1677	1120	2214	2384	1732	2618
LOC100740548	7154	7345	6877	5551	6222	7232	4921	5206	4790	4925	4665	6599	7598	9413	5337	6782	9013	7261	4803	5384	5444	5909	5422	6702
LOC100740549	798	774	656	638	679	811	587	613	560	506	442	830	917	1014	612	725	1041	736	462	601	701	697	615	713
LOC100740550	45	31	25	23	15	25	17	18	27	26	25	34	16	65	25	62	29	48	32	14	43	36	46	52
LOC100740552	185	216	169	167	139	203	113	157	118	134	104	184	188	234	128	178	199	163	111	123	179	196	136	178
LOC100740554	4467	5394	4511	4567	3237	3771	2589	3008	2433	2576	1602	3972	4918	5982	2929	3084	5973	3613	2333	2962	2557	4078	2348	3118
LOC100740555	1143	1155	1103	881	824	1180	576	729	708	724	639	1214	874	1367	738	947	1047	1048	728	657	1018	1184	980	1296
LOC100740556	1744	1703	1454	1338	1578	1754	1577	1520	1345	1178	1198	1943	2441	2676	1358	1991	2648	1614	1098	1336	1472	1338	1356	1295
LOC100740557	718	765	695	605	532	723	416	512	505	529	504	655	716	781	520	512	685	752	471	485	506	699	545	723
LOC100740558	2815	2989	2808	2327	2231	2791	1461	2016	1988	1858	2160	2945	2453	3913	2107	3170	2903	3142	2197	1781	2535	2527	2265	2697
LOC100740559	449	442	312	333	338	571	403	405	325	246	308	525	844	711	366	560	638	401	255	297	317	272	320	298
LOC100740561	4797	5152	4564	4328	4354	4804	3741	3709	3625	3672	3154	4826	5601	6319	3767	4922	6419	5347	3456	4050	4230	4192	3613	4521
LOC100740562	316	282	285	360	221	358	104	271	150	201	136	199	200	362	187	186	214	314	148	157	260	284	138	297
LOC100740563	730	688	663	546	497	715	457	452	469	446	467	745	582	966	517	674	584	573	421	418	516	688	640	740
LOC100740564	14525	14218	14772	11288	10087	14036	6943	8489	8694	8107	8749	13801	10482	16282	9104	11682	11034	13696	9338	8144	10517	14553	12781	14581
LOC100740566	0	0	0	0	0	0	0	0	0	0	0	0	0	0	0	0	0	0	0	0	0	0	0	0
LOC100740568	4150	4763	4339	3576	3269	4190	2235	2641	2529	3027	2209	3680	3916	4628	2916	4006	4013	4392	2861	2753	3050	3344	3392	3557
LOC100740569	1417	1566	1472	1175	1377	1563	1414	1147	1213	1124	953	1493	1991	1936	1233	1673	2539	1697	1057	1402	1250	1400	1455	1529
LOC100740570	419	466	428	364	379	477	362	284	333	316	289	463	453	587	367	386	526	463	316	323	337	454	361	506
LOC100740571	22192	19013	20480	15178	12810	21237	6744	9155	12017	11572	14474	18948	10952	22592	14193	19982	9341	16050	12747	8594	13853	20406	17569	21177
LOC100740572	93	92	85	59	59	70	16	32	34	61	55	68	43	96	53	85	35	57	63	28	49	79	75	95
LOC100740573	1303	1268	1230	1052	936	1469	725	880	919	848	849	1338	1163	1712	988	1011	1167	1207	929	781	941	1265	1141	1351
LOC100740575	1915	2082	1811	1597	1732	1864	1706	1477	1350	1358	1102	1871	2223	2595	1411	1949	2894	1946	1525	1789	1759	1886	1886	1753
LOC100740576	2924	3286	2811	2473	2974	2976	3149	2427	2860	2497	1831	3224	5224	4636	2463	2830	5348	3316	2112	2763	2343	2623	2748	2598
LOC100740578	1521	1615	1500	1153	1386	1583	1378	1058	1195	1139	1012	1536	1896	1898	1297	1417	2514	1610	1050	1426	1219	1365	1233	1507
LOC100740579	789	902	773	682	694	818	594	579	564	569	552	774	974	1105	654	806	1202	871	586	664	673	749	703	831
LOC100740580	873	942	925	734	813	884	740	653	636	676	614	927	1008	1135	768	955	1218	949	651	743	736	761	709	869
LOC100740581	690	832	701	756	628	730	457	560	506	481	442	775	747	997	578	677	916	822	530	482	614	681	539	755
LOC100740582	1817	2039	1863	1609	1850	1818	1902	1462	1580	1494	1164	1874	2629	2577	1566	1866	3038	2195	1287	1961	1518	1751	1614	1798
LOC100740583	674	855	656	586	674	767	683	573	579	619	420	758	1100	922	603	743	1229	875	514	640	647	680	583	725
LOC100740584	2768	2666	2562	2166	2172	2810	1904	1867	1959	1829	1618	2549	2479	3088	2146	2387	2799	2639	1714	2017	1903	2538	2206	2727
LOC100740585	3	7	0	16	4	2	1	0	0	0	0	0	0	5	0	0	0	7	1	1	2	0	0	0
LOC100740586	2607	2267	2336	1760	1564	2359	1283	1244	1474	1561	1557	2226	1626	2952	1861	2118	1804	2010	1486	1265	1690	2437	2372	2557
LOC100740588	5470	6541	5716	5481	5355	5729	4902	3717	4193	4763	3476	5941	6953	7291	4472	6036	8191	6713	4513	5632	4954	5875	5804	6115
LOC100740589	4811	5129	4467	3612	3665	4382	3918	2859	3309	3496	2955	4812	5261	5630	3332	4539	5461	4721	3282	3835	3397	4676	4288	4602
LOC100740590	634	1013	872	953	809	636	640	645	470	683	305	523	891	883	563	582	1469	1043	541	707	615	690	1488	600
LOC100740591	2	4	1	4	12	4	5	8	1	5	2	6	8	10	2	2	10	6	1	2	3	2	10	3
LOC100740592	693	778	683	615	541	634	497	520	402	401	368	674	699	796	429	718	818	656	464	488	553	623	469	641
LOC100740593	510	540	443	419	584	583	691	385	507	487	238	565	743	725	492	560	980	495	286	632	381	529	619	591
LOC100740594	239	499	213	510	437	375	379	488	198	394	415	325	542	1463	320	680	908	328	293	539	255	626	271	463
LOC100740595	1329	1299	1280	1009	941	1280	778	902	958	839	831	1377	1281	1562	942	1066	1077	1257	784	883	1018	1297	1319	1292
LOC100740596	1326	1453	1312	1188	1023	1476	772	1145	818	819	773	1256	1434	2035	879	1247	1497	1478	865	881	1298	1197	880	1310
LOC100740597	4348	4824	4225	3598	3945	4448	3036	3207	2943	3107	3061	4233	4864	5621	3211	4818	5775	4600	3341	3434	3450	3918	3537	4097
LOC100740598	1542	1448	1403	1129	1230	1401	1251	1074	1104	1071	953	1520	1580	1851	1264	1362	1886	1447	970	1182	1137	1337	1348	1446
LOC100740600	0	0	0	0	0	0	0	0	0	0	0	0	0	0	0	0	0	0	0	0	0	0	0	0
LOC100740602	906	1150	1024	841	1064	962	989	798	774	917	624	1002	1445	1379	786	814	1929	1291	708	1097	858	946	764	1042
LOC100740603	2127	2305	2196	1837	2026	2344	1730	1736	1674	1673	1462	2551	2463	2904	1800	2129	3222	2401	1507	1823	2073	2040	1913	2186
LOC100740604	2	5	0	4	1	3	2	2	2	0	0	2	3	2	2	5	3	6	0	0	1	2	1	5
LOC100740605	2291	2444	2004	1833	1773	2248	1665	1459	1302	1429	1545	1736	2149	2345	1645	2205	2575	2038	1682	1651	1681	1886	1221	2005
LOC100740606	7584	7260	7145	5626	5414	7633	4740	5001	5147	4558	5162	6866	7826	8917	5272	7669	8503	6546	4675	4932	5268	6166	5527	6751
LOC100740607	1245	1267	1213	923	1055	1317	897	831	871	857	764	1350	1239	1570	998	1211	1367	1120	806	931	962	1051	1176	1217
LOC100740608	4482	4952	4895	4405	4338	4609	3882	3778	3231	3414	2701	4882	6222	6404	3920	4476	8013	4938	3312	3989	3907	4184	3687	4323
LOC100740609	645	709	724	598	508	648	386	360	376	503	345	635	567	754	500	545	622	811	392	387	532	711	756	788
LOC100740610	41	26	36	37	30	43	23	39	27	13	21	35	30	50	33	36	54	40	22	37	21	27	16	39
LOC100740611	5312	6101	5111	4566	5741	5575	5610	4355	4417	4534	3350	5384	8538	8705	4701	5620	10903	6486	4085	5441	5034	4630	4597	5298
LOC100740612	163	221	167	164	169	169	175	124	174	127	115	202	252	231	144	190	287	184	135	170	156	181	131	211
LOC100740613	4	1	4	1	3	2	3	3	7	5	3	5	6	9	2	7	5	3	2	3	3	8	6	2
LOC100740614	1194	1316	1205	1035	1096	1350	1016	860	923	923	814	1233	1403	1526	976	994	1639	1348	805	1089	1060	1128	1128	1265
LOC100740615	6311	5635	5567	4759	3816	6385	3669	4300	4126	3520	3285	6023	5135	7955	4373	6103	5055	4843	3311	3512	4378	5320	6029	5930
LOC100740616	204	168	192	183	139	185	141	139	120	128	112	177	202	214	150	196	235	168	141	171	150	194	123	184
LOC100740617	2086	2000	1979	1426	1321	2076	1030	1273	1344	1277	1198	1987	1445	2636	1435	1881	1650	1794	1307	1244	1444	1940	1915	2018
LOC100740618	48	71	49	38	41	47	38	47	46	27	19	39	54	57	37	41	44	48	19	33	49	48	63	52
LOC100740619	70	89	67	43	66	64	62	54	69	58	43	60	68	113	47	77	91	51	42	58	71	72	91	67
LOC100740620	1285	1513	1233	1140	1004	1044	1072	861	1232	921	743	1235	1635	1920	877	1590	1620	1688	1336	1637	1090	1575	1806	1446
LOC100740621	757	853	795	673	777	869	664	612	602	636	613	868	973	1084	690	959	1278	895	560	720	746	701	649	782
LOC100740622	1105	1148	1032	909	1033	1117	910	791	808	823	650	1092	1227	1347	869	983	1623	1095	766	963	898	936	1089	1143
LOC100740624	1623	1513	1418	1324	889	1648	431	971	793	801	998	1495	837	1692	936	1737	724	1215	914	615	1412	1581	1103	1613
LOC100740625	296	250	224	249	160	200	111	162	139	129	123	238	194	334	141	147	171	186	104	127	195	272	201	273
LOC100740626	2	0	0	2	0	0	0	0	0	0	1	0	0	3	0	0	0	0	0	2	2	1	0	0
LOC100740627	1603	1504	1504	1129	1148	1588	1177	955	1133	938	1004	1531	1414	1968	1143	1583	1552	1239	996	1026	1165	1463	1422	1608
LOC100740628	3147	2933	2908	2523	2229	3300	1595	2104	2054	1833	1994	3104	2349	3485	2133	3130	2484	2754	1990	1804	2571	2983	2499	3149
LOC100740629	153	110	135	83	57	161	24	25	56	63	115	125	51	95	62	108	7	66	82	24	71	170	179	187
LOC100740630	381	485	390	323	434	389	385	327	318	323	208	399	682	658	321	407	811	432	293	408	386	356	326	394
LOC100740631	1563	1564	1526	1287	1352	1572	995	1095	1140	1039	1038	1544	1427	1990	1244	1570	1640	1770	989	1040	1200	1400	1242	1452
LOC100740632	1347	1205	1270	967	916	1329	840	770	850	782	809	1309	950	1373	1021	1007	927	1118	743	741	801	1160	1163	1306
LOC100740633	143	110	98	105	101	215	128	123	117	97	126	138	181	165	115	132	157	131	102	108	87	145	105	145
LOC100740634	1988	1738	1732	1490	1141	2017	737	1139	1148	1004	1157	1551	1223	1855	1196	1888	1098	1468	995	855	1326	1766	1430	1916
LOC100740635	1098	1130	1016	842	928	1089	922	798	840	822	635	1118	1279	1620	808	891	1543	1048	712	879	958	1107	964	1130
LOC100740636	1584	1556	1595	1197	1268	1666	1191	1187	1245	1119	1040	1717	1684	2178	1218	1195	2010	1411	945	1269	1340	1461	1412	1557
LOC100740637	4088	4502	4561	3929	3621	4117	3183	2936	2878	3006	2565	3900	4248	4880	2986	3734	5161	4010	2870	3260	3105	4248	3326	4182
LOC100740639	1856	2059	1754	1547	1858	1934	1418	1449	1412	1480	1360	1920	2420	3006	1527	1897	2948	1934	1505	1352	1990	1614	1601	1755
LOC100740640	12	47	53	18	48	31	33	9	51	25	16	35	31	54	4	19	73	49	54	55	32	59	34	44
LOC100740641	5675	5273	5414	3961	4122	5795	3935	3273	4062	3561	3572	5532	5230	6381	4247	4721	4704	4868	3494	3545	3990	5120	5550	5618
LOC100740642	680	819	712	650	561	701	475	494	481	522	497	674	725	1001	492	835	1067	778	579	527	690	711	533	742
LOC100740643	4774	4310	4564	3339	2718	4916	1724	2254	2730	2479	3347	4603	2764	5178	3211	4011	2417	3703	2867	1900	3371	4423	4200	4758
LOC100740645	1138	1172	1151	923	909	1124	680	715	800	807	731	1216	1157	1587	875	1065	1493	1113	885	787	977	992	885	1101
LOC100740646	4961	4895	4980	3825	3613	5073	2615	2804	3372	3105	3403	4969	3940	5768	3657	4758	4169	4471	3324	2866	3878	4632	4896	5058
LOC100740647	1103	922	957	716	590	1152	299	337	629	586	731	964	445	1168	669	844	252	773	643	349	689	1063	1101	1191
LOC100740648	34	35	32	24	38	29	38	18	31	29	18	28	23	62	17	28	33	50	22	27	37	33	37	37
LOC100740649	2029	2127	1987	1668	1736	2080	1385	1402	1379	1420	1257	2024	1890	2462	1571	1947	2245	1986	1396	1308	1809	2007	1832	2160
LOC100740651	1536	1408	1402	1151	1025	1367	762	743	887	933	1067	1523	865	1611	1137	1236	828	1499	1112	833	1114	1649	1604	1617
LOC100740652	57	48	47	35	44	53	33	25	61	45	25	75	114	68	33	30	68	61	35	43	35	46	55	33
LOC100740653	238	226	196	217	163	244	182	192	168	140	151	170	204	240	128	164	237	236	101	147	171	228	162	218
LOC100740654	1352	1595	1320	1213	1402	1384	1083	1253	991	1032	829	1261	1717	1731	1026	1368	1861	1484	843	1187	1118	1074	888	1272
LOC100740655	7982	8152	7187	6672	8341	7654	3300	6756	2643	5491	2892	3527	7569	4102	4750	7013	18657	7993	4688	6396	4791	7095	2118	5151
LOC100740656	1190	1448	1326	1140	1291	1272	1020	1011	987	958	865	1350	1677	1927	988	1248	2106	1573	897	1147	1198	1166	1104	1294
LOC100740657	219	217	190	166	224	229	231	157	177	154	177	244	335	360	198	187	368	204	126	151	175	177	161	198
LOC100740658	920	838	750	602	748	868	881	696	780	639	524	843	972	1143	650	895	1241	710	515	778	745	848	882	859
LOC100740659	2361	2257	2311	1775	1697	2406	1223	1275	1518	1492	1501	2345	1719	2807	1821	1975	1631	2096	1392	1303	1750	2247	2259	2299
LOC100740660	7305	6648	6803	5251	5072	7249	3895	4711	4440	3895	4899	6540	5081	7791	4629	7308	5411	5728	4543	4349	5014	6444	5482	6336
LOC100740661	1036	1121	1022	841	1056	1105	1083	872	970	826	706	1137	1429	1453	841	994	1944	1113	727	1027	930	1023	1073	1035
LOC100740662	0	3	0	0	0	3	0	0	1	0	0	0	0	0	0	0	1	1	0	0	0	3	0	1
LOC100740663	820	886	841	767	640	884	348	563	549	606	598	832	659	1059	619	660	731	851	587	449	698	740	739	897
LOC100740664	20	19	9	28	9	12	2	13	9	30	16	19	17	46	11	26	47	14	10	7	16	16	14	37
LOC100740665	1720	1660	1605	1270	965	1678	430	812	931	914	1184	1574	849	1766	987	1439	732	1319	1179	575	1254	1596	1329	1709
LOC100740666	1664	1774	1639	1291	1355	1885	1262	1294	1330	1210	956	2000	1772	2349	1308	1357	2080	1513	1003	1334	1554	1814	1838	1990
LOC100740667	1293	1307	1220	1124	1162	1311	888	1028	968	944	865	1401	1351	1680	1015	1323	1798	1207	932	1002	1139	1196	1099	1307
LOC100740668	0	0	0	1	0	0	0	0	0	1	0	2	1	3	0	0	0	0	0	0	0	0	0	1
LOC100740669	91	76	86	79	147	81	60	81	67	66	64	60	71	85	59	123	169	82	85	96	62	84	58	73
LOC100740670	60	56	64	42	51	63	48	48	32	47	29	48	65	63	54	61	81	58	37	35	53	55	49	64
LOC100740672	1012	1077	990	923	905	1116	745	747	741	861	579	1084	1140	1270	845	907	1432	1047	714	821	968	1063	938	1076
LOC100740673	603	555	523	469	396	506	295	388	363	356	387	561	388	744	387	478	511	516	342	277	489	557	558	590
LOC100740674	2127	2382	2062	1648	2218	2190	2043	1832	1772	1645	1321	2184	2895	2802	1772	1998	3792	2329	1503	1996	1848	1976	1743	2172
LOC100740675	3668	3675	3462	2907	3019	3668	2493	2660	2473	2529	2203	3503	3640	4343	2750	3337	4230	3483	2429	2774	2933	3178	2955	3521
LOC100740676	4667	5224	4659	4015	5171	4699	5030	4119	4077	4053	3363	5097	7900	7911	4090	5480	9647	5689	3639	4898	4520	4163	4112	4394
LOC100740677	27	40	33	30	29	16	21	31	25	38	10	39	38	37	21	21	49	50	27	18	35	40	33	31
LOC100740678	0	0	0	0	0	0	0	0	0	0	0	0	0	0	0	0	0	0	0	0	0	0	0	0
LOC100740679	909	1033	931	803	875	1025	825	816	719	716	610	914	1259	1322	663	843	1499	1087	680	814	903	798	672	894
LOC100740680	1732	1944	1765	1564	1403	1866	1000	1183	1072	1305	1107	1865	1485	2111	1347	1665	1799	1723	1299	1093	1661	1793	1576	1969
LOC100740682	2721	2717	2546	2446	1807	2770	1090	2091	1493	1604	1459	2438	1789	3085	1674	2643	1861	2490	1594	1248	2221	2554	1705	2524
LOC100740683	1188	1141	1182	1020	772	1294	1063	807	762	709	630	1166	1540	1517	961	1249	1639	1025	826	927	665	883	956	953
LOC100740684	1423	1486	1525	1466	1305	1394	1057	1204	1032	1088	795	1642	1780	1859	1193	1297	1919	1926	853	1153	1174	1397	1247	1595
LOC100740685	1012	1078	967	860	751	1079	475	720	619	597	653	1077	880	1231	654	894	1045	1115	658	595	940	919	726	1069
LOC100740686	97	105	98	74	85	83	121	68	89	73	48	113	134	117	80	58	170	110	60	94	57	100	85	81
LOC100740687	0	1	0	0	0	0	0	0	0	0	0	0	0	1	0	0	0	0	0	0	0	1	0	0
LOC100740688	96	105	67	80	43	101	32	69	32	27	56	62	54	82	44	74	50	66	41	27	70	89	45	98
LOC100740689	2091	1900	1683	1568	1460	1751	1071	1088	1183	1344	829	1646	1915	2104	1152	1920	2213	2026	1175	1359	1369	1580	1478	1504
LOC100740690	0	0	0	0	0	0	0	0	0	0	0	0	0	0	0	0	2	0	0	0	0	1	0	0
LOC100740691	493	558	509	466	516	554	452	425	377	409	325	538	560	634	387	430	861	628	355	460	453	509	390	528
LOC100740692	424	477	448	340	360	405	282	306	365	293	292	527	411	517	338	458	450	400	325	319	358	404	366	452
LOC100740693	367	353	349	273	258	357	201	162	219	246	200	373	312	482	262	241	253	366	233	188	265	382	335	448
LOC100740694	1066	1255	1173	1021	883	1154	540	963	733	792	725	1030	961	1389	750	1023	1086	1187	804	640	958	1006	678	1109
LOC100740695	1627	1802	1635	1462	1440	1761	1184	1323	1240	1194	1173	1669	1829	2279	1281	1731	2326	1750	1237	1474	1411	1421	1297	1647
LOC100740696	862	906	760	770	765	805	686	662	645	689	578	869	1166	1509	762	851	1382	988	632	697	745	718	661	778
LOC100740697	162	181	137	140	152	130	116	133	158	117	109	166	167	153	126	158	162	725	77	112	130	147	90	91
LOC100740698	472	556	424	406	389	454	406	386	425	413	255	456	624	613	374	350	747	492	325	410	441	390	401	431
LOC100740699	1786	1866	1751	1643	1178	2098	953	1370	1082	971	1484	1891	1617	2157	1475	2646	1713	1476	1353	1180	1452	1622	1528	1554
LOC100740700	70	53	52	34	51	59	63	56	57	26	48	56	69	66	54	79	96	48	37	46	55	55	59	55
LOC100740701	676	754	679	594	651	691	641	531	534	564	416	737	925	932	596	644	1064	722	459	677	567	659	523	603
LOC100740702	3458	3946	3463	2876	3879	3708	3762	2922	2984	2924	2300	3404	5434	5626	3105	4027	8158	4297	2556	3853	3324	3198	3117	3357
LOC100740703	893	891	789	736	723	900	685	674	574	649	565	853	936	1140	673	819	1085	865	547	707	643	749	605	789
LOC100740704	2937	2867	2821	2170	2214	2913	2104	1788	2049	1917	1828	2926	2583	3269	2175	2628	2702	2756	1885	2119	2147	2808	3108	2882
LOC100740705	28	22	30	25	22	20	19	20	26	17	19	15	45	55	17	17	23	27	20	16	16	32	44	26
LOC100740706	1789	2026	1704	1428	1581	1782	1423	1520	1387	1258	909	2032	1952	2800	1469	1463	2695	1610	1133	1393	1739	1805	1619	2007
LOC100740708	588	415	357	283	314	577	219	325	274	248	300	356	375	594	372	541	314	408	326	254	290	437	327	400
LOC100740709	785	937	841	726	693	787	736	554	629	658	543	850	1102	1031	594	773	1132	997	558	751	671	825	676	799
LOC100740710	0	0	1	0	0	1	0	1	2	0	1	0	0	0	1	0	0	0	0	0	0	1	0	0
LOC100740711	13	10	10	13	9	16	122	8	58	9	3	247	25	396	9	10	16	12	9	6	14	6	118	22
LOC100740714	1317	1277	1313	1122	789	1334	400	690	669	704	729	1141	713	1302	790	961	677	1161	741	524	971	1318	856	1399
LOC100740715	2	2	1	0	0	1	1	1	1	0	1	0	0	0	0	0	0	0	0	0	0	0	0	2
LOC100740716	657	668	646	510	551	603	459	487	493	459	403	704	729	952	526	563	869	570	385	465	534	599	602	713
LOC100740718	13280	14093	13023	10515	15022	13676	14396	10505	11019	10575	9876	14442	20905	19762	11206	14873	22745	14425	10432	14090	11578	12166	10742	12584
LOC100740719	903	1037	923	868	1025	955	841	837	772	779	581	983	1429	1442	771	970	1789	1088	715	862	816	775	677	922
LOC100740720	510	456	431	282	507	550	537	436	389	292	288	548	595	716	367	335	689	470	391	396	382	449	396	458
LOC100740721	8162	7519	7703	5805	5242	8349	4511	4587	5500	5174	4886	7621	5411	8364	6365	6791	5547	6442	4094	4782	5458	7450	8295	8331
LOC100740726	1466	1734	1277	1573	1366	1506	1139	1226	996	1129	792	1415	1916	2887	1083	1463	2150	1568	1001	1106	1352	1234	920	1361
LOC100740727	2	4	3	5	4	10	0	12	4	2	5	5	2	4	1	4	3	7	0	3	3	2	7	8
LOC100740728	366	426	377	336	341	390	304	359	254	280	221	406	447	540	271	362	581	403	269	331	363	322	291	355
LOC100740729	7253	6746	6329	5157	4551	7161	3840	3769	4425	4132	3832	6490	5086	6709	5075	5886	5409	5792	3940	3839	4672	6097	6017	6960
LOC100740730	1167	1096	1067	843	1085	1237	1052	929	999	814	700	1327	1439	1789	856	1152	1734	1046	730	1076	971	1013	1017	1185
LOC100740731	161	166	144	108	113	147	85	127	103	92	103	159	126	143	81	167	140	121	86	79	125	133	104	129
LOC100740732	134	123	84	85	90	119	58	103	63	88	62	83	96	146	70	88	145	118	69	72	108	111	62	123
LOC100740733	7046	5848	5890	4412	4229	6642	3068	3769	4117	3575	4256	6252	4525	8341	4372	5237	4233	4785	3228	3175	4160	6387	5666	6929
LOC100740734	7316	7273	6651	5134	5987	6463	6172	4456	4862	4526	3862	6645	7409	9417	4684	5436	7644	5956	4483	5393	4686	7075	5998	6882
LOC100740735	343	331	303	253	290	357	201	204	200	247	229	301	279	394	218	346	248	287	220	190	271	278	257	325
LOC100740736	3393	2968	3147	2418	2450	3334	2440	1993	2586	2050	1936	3500	2855	4285	2583	2657	2725	2441	1818	1999	2241	3010	3550	3595
LOC100740737	5902	5705	5738	4439	4083	5947	3517	3116	4105	4016	3645	5995	4376	6242	4530	4830	4280	4935	3397	3859	4212	5885	5572	6357
LOC100740738	86	75	59	54	48	75	101	49	64	57	53	98	105	94	60	73	85	96	42	56	50	84	60	78
LOC100740739	5818	5477	5553	4198	3734	5736	2848	3030	3749	3360	3422	5411	3682	5884	4019	4781	4038	4832	3254	3000	4500	5677	5523	6176
LOC100740740	2347	2204	2229	1732	1729	2228	1391	1524	1642	1546	1496	2237	1962	2807	1640	1749	1826	2018	1292	1395	1621	2191	2393	2293
LOC100740741	556	700	647	475	636	600	531	500	497	590	317	658	785	886	496	490	922	737	399	536	576	623	680	662
LOC100740742	1016	1201	995	948	1160	1046	1119	832	918	1043	735	985	1678	1965	919	1120	2500	1396	833	1028	1025	865	975	939
LOC100740743	849	905	773	729	742	921	626	705	605	594	525	882	1018	1150	662	901	1111	795	553	636	748	727	609	770
LOC100740744	8	15	19	9	11	3	4	6	6	9	3	20	18	28	6	7	18	10	25	14	11	5	18	49
LOC100740745	3898	4555	4060	3713	3911	4249	3356	3174	3278	3162	2823	4548	5118	6105	3584	4311	6867	4656	3101	3606	3824	4088	3364	4078
LOC100740746	1122	1409	1142	1295	927	1268	636	1060	801	883	671	1047	1083	1825	838	1018	1164	1429	733	501	1116	1016	576	1284
LOC100740747	0	1	0	1	1	1	6	2	1	2	0	2	3	4	1	1	0	1	2	1	1	3	1	1
LOC100740748	1293	1376	1221	1185	964	1393	740	1202	877	837	854	1278	1296	1552	969	1260	1165	1292	794	771	1053	1104	941	1187
LOC100740749	55	74	56	76	69	64	41	57	47	40	48	52	78	98	46	62	112	101	44	64	42	51	86	74
LOC100740750	1030	890	945	694	560	994	373	369	551	552	594	828	534	858	664	717	397	837	552	401	590	968	942	1101
LOC100740751	383	418	358	328	278	422	187	306	242	237	229	360	359	559	237	347	449	413	261	230	334	368	277	423
LOC100740752	561	595	612	505	514	613	421	464	410	450	363	596	720	759	482	528	902	631	417	422	553	568	488	581
LOC100740753	10	12	7	8	4	7	5	13	10	6	7	10	10	12	6	14	12	16	9	8	15	14	10	18
LOC100740754	9310	10356	9415	7982	7711	9543	6084	6659	5971	6571	5764	8817	10550	10939	6793	8923	11683	9780	6813	6564	7096	8404	6784	8512
LOC100740755	1879	2264	1864	1729	2158	1959	1988	1612	1660	1524	1269	1931	3252	2836	1693	2031	3965	2344	1487	2073	1679	1623	1532	1827
LOC100740756	3909	3690	3701	2925	3359	3853	3162	2730	2974	2822	2250	3734	4267	4570	2981	3524	5222	3723	2347	3049	2931	3717	3396	3762
LOC100740757	89	61	68	51	62	72	73	58	48	46	66	80	99	115	63	71	118	79	48	56	59	57	61	57
LOC100740758	1980	2067	1995	1669	1567	2002	1267	1179	1381	1391	1118	1929	1935	2375	1464	1521	2073	1919	1383	1430	1533	1926	1707	2141
LOC100740760	1447	1688	1484	1531	1199	1479	760	1057	972	1029	951	1326	1252	1910	1004	1483	1573	1642	1060	868	1288	1347	913	1356
LOC100740762	952	920	898	660	951	932	1371	801	984	762	718	937	1418	1258	895	984	1737	856	582	1108	636	888	1081	934
LOC100740763	693	825	658	600	573	737	453	518	526	500	464	741	751	930	602	716	956	759	446	517	626	734	547	763
LOC100740764	1557	1583	1549	1249	1212	1520	1075	971	1089	1072	918	1498	1511	2145	1270	1534	1708	1519	1207	1076	1359	1473	1524	1622
LOC100740765	178	122	145	84	86	156	58	82	65	62	124	146	107	159	118	135	48	90	80	36	115	127	119	131
LOC100740766	443	515	397	476	352	457	353	364	319	339	219	390	629	662	329	327	730	532	299	295	400	362	286	402
LOC100740767	4	11	2	10	4	6	3	5	0	5	1	4	6	6	7	3	5	5	3	1	0	7	3	6
LOC100740768	4	1	2	1	0	2	5	0	5	1	0	0	0	2	0	3	3	1	0	1	2	1	5	1
LOC100740769	26	23	33	22	30	36	27	31	28	28	22	31	29	49	26	36	36	19	12	28	31	38	41	28
LOC100740771	91	104	64	194	44	56	51	47	41	82	20	61	76	160	36	60	171	145	35	73	81	80	52	113
LOC100740772	2103	2127	2003	1851	1286	2028	750	1261	1156	1186	1280	2027	1348	2499	1319	1771	1355	1986	1380	970	1681	1983	1732	2023
LOC100740773	269	262	262	186	261	181	198	219	218	190	162	277	304	350	162	263	415	246	184	244	175	247	196	241
LOC100740774	803	840	832	668	733	771	727	691	628	675	512	823	1186	1094	730	693	1384	910	586	724	624	631	569	707
LOC100740775	3362	4631	4090	3574	4408	3740	3978	2921	2942	3476	2715	3303	4984	4390	3204	3659	8718	4602	3701	4775	3685	3888	2707	4009
LOC100740777	1103	1128	943	939	745	1122	504	823	644	683	770	939	898	1436	680	982	1011	1014	719	576	869	940	689	1102
LOC100740778	2	7	6	5	10	2	15	4	36	7	10	6	41	40	3	3	14	7	7	14	11	3	16	10
LOC100740779	2041	2115	2023	1690	1639	2000	1424	1486	1475	1382	1153	1807	1856	2039	1455	2042	2319	2088	1170	1547	1376	1822	1789	1942
LOC100740780	852	907	809	619	803	857	852	513	610	607	503	840	1052	1082	771	838	999	820	602	756	604	727	905	875
LOC100740781	430	480	433	385	438	464	361	364	442	365	287	544	637	775	405	432	650	505	321	387	415	459	398	454
LOC100740782	18	53	30	32	44	21	36	14	26	36	8	43	48	44	17	21	101	43	38	47	25	56	24	35
LOC100740783	1036	1045	966	752	582	964	267	422	543	593	650	943	498	1195	708	789	453	1013	697	369	723	1092	987	1148
LOC100740784	7478	9577	8110	7544	6851	8014	4411	4432	4323	5745	4107	6315	6423	8643	5310	6515	6559	9478	6247	5013	6216	9409	6323	8840
LOC100740785	320	338	275	291	214	321	94	233	140	161	162	225	206	326	188	303	165	278	171	159	238	248	136	308
LOC100740786	1199	1246	1167	938	934	1224	673	707	773	873	850	1143	965	1471	946	1195	1192	1154	830	719	1024	1087	1241	1258
LOC100740787	843	1039	887	752	947	912	866	778	696	776	611	888	1347	1484	760	949	1816	1113	708	868	852	760	717	871
LOC100740788	353	303	323	199	144	342	53	85	193	148	268	273	112	297	167	315	60	217	252	79	257	352	354	421
LOC100740790	1197	1172	1127	922	947	1214	839	858	857	768	595	1245	1074	1393	851	859	1388	1025	620	747	1041	1211	1053	1211
LOC100740792	586	635	665	547	531	655	446	444	418	464	431	669	672	835	469	703	912	626	489	607	564	609	486	675
LOC100740793	836	870	782	672	569	800	351	480	497	548	548	905	581	1072	559	720	644	698	572	379	649	863	727	854
LOC100740794	429	427	431	337	410	495	455	363	340	319	313	459	626	629	328	488	810	426	290	441	392	422	422	410
LOC100740795	1426	1397	1262	1115	986	1452	897	868	974	805	860	1496	1204	1771	984	1250	1248	1209	903	832	1139	1364	1373	1605
LOC100740796	1607	1723	1537	1406	1577	1612	1495	1266	1267	1269	904	1614	2089	2245	1221	1378	2462	1869	1123	1360	1379	1488	1262	1568
LOC100740797	2033	2037	1988	1536	1858	2086	1609	1395	1644	1361	1253	2230	2245	2860	1403	1764	2714	1969	1352	1717	1677	1901	1782	1940
LOC100740798	6070	6591	6176	5315	5154	6585	3862	4826	4197	4106	4292	5987	6280	7869	4586	6952	7398	6178	4461	4180	5513	5423	4763	5799
LOC100740800	1275	1423	1339	1145	1225	1429	1098	1071	1045	1056	931	1443	1606	1808	1120	1290	2262	1468	1003	1217	1240	1199	1100	1376
LOC100740801	393	514	444	416	550	485	491	398	345	382	300	546	793	826	416	416	1020	608	324	497	487	514	423	532
LOC100740803	1819	1951	1722	1514	1737	1833	1578	1325	1386	1287	1227	1837	2197	2326	1475	2095	3003	1948	1283	1565	1710	1657	1571	1738
LOC100740804	175	230	200	178	201	199	190	186	129	131	106	139	269	238	161	184	280	207	141	203	179	159	160	177
LOC100740805	531	425	458	315	320	483	261	234	251	256	312	460	298	462	324	359	294	398	259	220	304	494	485	502
LOC100740806	245	284	258	189	218	267	218	183	201	165	179	264	332	324	180	188	346	201	176	219	214	226	245	217
LOC100740807	1516	1453	1296	1087	1093	1471	904	993	1033	1019	891	1442	1348	1790	1055	1319	1517	1351	919	937	1207	1245	1309	1412
LOC100740808	983	912	838	738	525	869	571	616	583	588	553	812	645	950	622	567	571	876	518	440	612	767	1395	887
LOC100740809	126	131	133	92	145	115	129	103	141	104	92	120	187	155	87	119	191	132	106	121	132	91	114	123
LOC100740810	1390	1256	1240	1033	703	1349	439	731	726	719	829	1238	695	1381	809	1406	667	1029	791	527	975	1183	1122	1365
LOC100740812	864	1026	905	733	1071	894	735	792	737	734	659	770	1043	1097	721	856	1579	1090	710	1005	869	839	562	1048
LOC100740813	9	7	2	1	4	3	0	2	6	3	1	7	1	10	3	2	8	3	1	4	3	3	3	7
LOC100740814	458	480	439	375	443	490	387	406	321	348	350	477	461	581	332	535	809	377	329	397	408	447	318	423
LOC100740815	1238	1387	1368	1146	890	1380	522	762	755	797	911	1423	834	1667	973	1197	1073	1291	957	709	1051	1319	1062	1500
LOC100740816	1838	1588	1650	1096	761	1695	371	439	825	761	1224	1467	742	1757	958	1241	397	1127	994	503	967	1654	1659	1853
LOC100740817	935	1289	1010	1091	1171	1033	992	920	913	936	635	1200	1641	2072	943	1071	2320	1446	842	955	1067	973	859	1003
LOC100740818	2250	2162	2097	1683	2101	2276	1925	1761	1633	1581	1518	2233	2682	2916	1764	2394	3233	2187	1571	1879	1727	1802	1831	2035
LOC100740819	2903	2606	2726	2272	1545	2697	885	1373	1376	1494	1868	2254	1494	2705	1637	3228	1489	2320	1822	1073	1908	2664	2346	2561
LOC100740820	193	156	164	111	186	207	205	142	177	125	139	159	221	261	134	290	267	132	121	174	137	162	229	207
LOC100740821	0	0	0	0	2	0	0	0	0	2	0	0	0	0	0	3	0	0	0	0	0	0	0	0
LOC100740822	226	205	165	159	158	214	219	141	128	135	156	196	228	183	173	217	335	244	179	198	161	209	225	185
LOC100740824	839	755	787	598	669	886	594	428	597	555	519	831	745	992	658	667	619	656	474	545	585	762	784	884
LOC100740825	26	23	28	19	21	16	31	13	23	14	12	15	28	43	16	34	48	47	27	37	20	28	48	42
LOC100740826	1051	1288	1135	1039	1093	1141	800	844	805	1024	681	1099	1350	1586	890	1125	1755	1326	833	887	1161	1020	839	1199
LOC100740827	7246	6757	7021	5106	5440	7086	4592	4169	4900	4554	4643	6891	6358	9243	5178	5575	5841	6620	4544	4279	5089	6228	6229	6965
LOC100740828	92	84	61	70	92	95	107	81	91	75	55	84	136	141	85	91	156	76	56	88	57	93	108	83
LOC100740829	7226	8183	7216	6803	8143	8038	7113	6777	6343	6119	4979	8704	12081	12388	6361	7811	14292	9722	5395	6540	6977	6335	5668	7111
LOC100740830	3217	3165	3163	2397	2374	3219	1773	2104	2324	2077	1914	3203	2788	3513	2365	2107	2687	2944	1823	1970	2354	3189	2845	3342
LOC100740831	3	8	5	2	1	2	0	0	0	1	3	3	2	4	1	4	2	2	1	3	3	3	0	8
LOC100740832	203	173	162	144	137	180	140	160	129	149	88	196	153	194	116	119	253	139	72	142	163	198	155	190
LOC100740833	834	831	816	646	689	804	656	497	634	554	432	819	809	1063	569	711	756	752	504	593	586	749	838	873
LOC100740835	1120	1251	1120	945	1161	1132	1171	911	1017	1012	713	1244	1705	1776	1009	905	2167	1150	823	1120	1030	952	949	1199
LOC100740836	603	760	574	616	483	596	429	469	474	397	389	629	725	818	470	702	944	678	439	473	565	578	461	591
LOC100740837	2260	2242	2128	1697	2146	2377	2151	1689	1885	1527	1768	2215	2815	2811	1779	2170	3443	2031	1653	2108	1657	1907	1670	2069
LOC100740838	355	343	324	284	297	341	215	234	246	236	189	359	294	448	263	375	397	305	235	222	310	358	327	350
LOC100740839	1108	1099	1073	916	918	1051	968	695	751	791	734	1066	1311	1295	806	952	1330	1067	752	864	714	1103	970	971
LOC100740840	1453	1571	1369	1301	1126	1495	878	1186	917	967	815	1326	1227	1875	1053	1252	1589	1368	891	939	1312	1340	1123	1483
LOC100740841	298	329	329	225	275	335	404	320	341	254	182	374	510	559	316	281	628	332	166	325	241	270	367	332
LOC100740842	1627	1628	1534	1334	1331	1690	1213	1189	1198	1203	1010	1761	1783	1952	1265	1512	2236	1563	1052	1405	1357	1619	1468	1661
LOC100740844	1443	1320	1351	1050	779	1344	502	595	817	817	857	1400	792	1694	895	927	612	1101	705	501	847	1414	1557	1626
LOC100740845	0	8	4	0	9	4	0	0	0	0	3	15	5	16	0	4	10	5	4	8	0	10	5	11
LOC100740846	683	684	609	611	500	732	397	587	474	441	373	565	747	779	408	641	682	749	397	501	578	549	433	665
LOC100740847	3034	3084	2930	2720	2492	3259	1939	2398	2082	2122	2244	2996	2992	3739	2229	3360	3370	2921	2261	2148	2451	2887	2253	2950
LOC100740848	959	912	829	781	767	969	687	664	649	666	562	927	947	1260	736	821	1122	920	572	618	856	905	804	985
LOC100740849	372	271	274	180	127	239	75	87	154	147	188	266	114	371	165	258	70	208	180	90	188	275	383	347
LOC100740850	0	1	0	0	0	0	0	0	0	1	0	0	0	0	0	0	0	0	0	0	0	0	1	0
LOC100740851	4099	3862	3977	2834	2504	3868	2309	2160	2674	2331	2237	3913	3108	4808	2681	3430	3275	3212	2325	2366	2727	3768	3874	4177
LOC100740853	4967	4643	4801	3371	4235	5000	3879	3425	3803	3279	3158	4973	4961	5562	3916	4125	5847	4684	3254	3901	3629	4305	4567	4950
LOC100740854	524	579	505	469	576	577	487	501	472	420	344	566	708	747	441	556	971	565	318	521	502	449	426	500
LOC100740855	1225	1225	1057	746	1273	1031	1177	900	871	953	622	1074	1630	1412	860	1046	1810	1319	732	720	739	1073	1091	947
LOC100740856	125	115	95	63	81	119	53	54	53	71	91	107	77	121	94	87	65	85	70	43	65	119	126	122
LOC100740857	816	958	843	713	849	868	879	743	705	709	506	917	1319	1237	696	694	1631	943	591	862	748	866	678	870
LOC100740858	260	286	260	236	264	259	272	183	218	198	178	313	322	380	204	181	425	264	169	244	196	252	337	309
LOC100740859	860	886	816	628	567	840	464	548	553	564	591	841	630	1007	623	862	704	718	510	513	706	744	745	816
LOC100740860	2020	1863	1937	1405	1411	1980	1189	1334	1409	1129	1137	1919	1733	2233	1362	1625	1777	1755	1225	1296	1300	1722	1536	1844
LOC100740861	3391	3509	3140	2647	2721	3525	2347	2316	2407	2301	2115	3389	3640	3984	2576	3030	3637	3409	2102	2374	2503	3074	2670	3340
LOC100740862	831	708	775	551	395	849	210	259	402	397	553	695	313	763	481	852	319	552	474	318	514	730	682	858
LOC100740864	287	328	335	294	264	263	181	212	195	235	147	267	276	365	223	247	305	334	216	239	255	317	227	336
LOC100740865	114	136	119	93	140	140	134	107	109	104	74	133	154	188	98	91	195	156	84	120	86	116	108	149
LOC100740866	1282	1495	1347	1199	1174	1338	940	1052	973	1074	871	1294	1456	1905	1044	1206	1757	1530	991	932	1220	1253	1146	1466
LOC100740867	5166	4317	4773	3377	2010	4848	688	1200	2458	2341	3221	3828	1409	4139	2822	3834	836	3183	2938	1211	2712	5461	4214	6037
LOC100740868	8	6	4	5	1	8	3	6	1	5	22	5	7	4	11	18	10	2	4	6	1	6	3	6
LOC100740870	223	179	230	165	126	171	159	100	179	146	116	285	166	307	113	214	159	145	128	107	160	239	521	251
LOC100740871	5991	6002	5768	4620	4608	5678	3582	3674	3827	3530	3768	5722	5036	7163	4272	6188	5632	5575	4220	3662	4661	5341	5387	5730
LOC100740872	827	714	695	631	550	799	443	477	529	479	488	789	626	975	546	696	636	647	457	445	586	747	749	849
LOC100740873	1136	978	980	725	588	1053	429	507	518	481	634	935	514	1012	672	1153	485	743	543	507	635	1050	1107	1242
LOC100740874	773	987	758	808	796	897	599	750	600	682	404	838	979	1036	607	667	1245	981	547	735	877	757	595	808
LOC100740875	1581	1777	1507	1303	1385	1618	1205	1156	1163	1168	1054	1668	1849	2171	1262	1694	2425	1793	1216	1197	1473	1388	1368	1621
LOC100740876	1328	1463	1284	1118	1113	1267	1017	909	982	917	754	1333	1480	1562	1006	1024	1692	1478	865	949	1126	1319	1091	1396
LOC100740877	673	651	666	494	522	725	378	377	454	498	478	673	512	756	450	531	591	593	444	403	538	681	631	771
LOC100740878	1692	1812	1733	1318	1641	1717	1506	1243	1381	1346	1051	1797	1978	2124	1425	1596	2603	1849	1115	1579	1411	1698	1668	1816
LOC100740879	1171	1181	1149	1000	1239	1262	1174	1015	1024	903	869	1329	1649	1768	996	1219	2052	1207	818	1107	957	1107	970	1087
LOC100740880	1910	1950	1666	1532	1753	2052	2005	1652	1521	1382	1174	1931	3018	2504	1537	1556	3380	1982	1242	1764	1461	1643	1414	1650
LOC100740882	736	706	698	604	432	738	212	418	421	383	547	715	424	963	433	563	481	689	501	278	652	697	565	779
LOC100740883	3746	2405	2036	1865	1743	3734	1634	2773	1610	1477	2115	2169	3418	2471	3238	3840	2756	2163	1388	1712	1697	1823	2448	1914
LOC100740884	1225	1139	1098	883	925	1340	1049	908	958	796	672	1056	1370	1529	928	1296	1687	1135	677	955	933	1072	1088	1133
LOC100740885	811	904	787	822	733	954	636	750	584	617	501	761	991	1256	649	729	1345	935	591	637	694	730	533	825
LOC100740886	1147	1192	1096	1061	891	1212	771	878	800	759	679	1133	1010	1206	789	964	1135	1163	719	689	1022	1117	904	1206
LOC100740887	5	10	5	4	8	7	7	8	5	4	7	10	5	3	8	6	23	9	6	10	9	10	8	14
LOC100740888	667	741	669	551	662	683	605	586	530	547	380	765	1036	1052	610	552	1237	861	446	582	629	633	502	708
LOC100740889	0	1	0	0	0	0	0	0	0	0	0	0	0	0	0	1	0	0	1	0	0	0	0	0
LOC100740890	45	40	44	36	55	47	34	28	37	44	36	46	44	49	43	42	59	39	35	39	41	39	42	39
LOC100740891	6087	5342	5662	4107	3233	5758	1770	2438	3444	3037	3736	5600	2934	6682	3643	4043	2246	4356	3266	2035	3695	5602	6311	6328
LOC100740892	1190	1401	1139	1171	1103	1262	1203	991	839	918	812	1173	1702	1736	992	1451	2075	1289	875	1024	1048	1162	845	1095
LOC100740893	292	311	303	243	244	362	204	206	198	215	223	271	288	339	234	321	314	281	232	200	223	254	228	314
LOC100740894	113	115	88	93	76	84	68	74	53	81	48	74	138	131	70	48	117	131	60	77	74	84	52	89
LOC100740895	2241	1879	1855	1324	1474	2031	1460	1180	1522	1151	1158	2129	1732	3294	1431	2097	1890	1492	1175	1368	1504	2192	2383	2204
LOC100740896	1444	1180	1193	891	664	1171	500	517	734	604	818	1082	756	1376	820	1066	598	1021	923	497	791	1341	1155	1433
LOC100740897	327	319	309	199	271	346	230	203	203	222	175	259	270	406	273	298	333	335	230	235	242	301	273	278
LOC100740898	1509	1549	1489	1090	1254	1642	1018	1040	1094	1072	1091	1667	1425	2091	1209	1276	1759	1471	1013	890	1287	1387	1617	1546
LOC100740899	613	624	593	546	495	648	323	499	419	412	366	627	632	784	449	614	742	644	356	365	517	453	479	571
LOC100740900	602	774	579	645	525	644	395	430	334	559	276	501	595	649	583	552	936	833	506	584	527	678	473	727
LOC100740902	1108	1011	1000	829	831	1085	723	655	722	647	669	1038	875	1242	829	1035	1077	890	644	785	754	1056	1043	1017
LOC100740903	10015	11253	10142	8527	8118	10091	7256	6996	6507	6761	6860	10003	12126	13018	7229	10985	12754	10954	7720	6810	7538	8948	7892	9198
LOC100740905	4101	5539	4666	4271	3976	4346	2791	2485	2235	3360	2611	3642	3756	4381	2951	4115	4094	5386	3433	3193	3338	5627	3751	5197
LOC100740906	3713	3958	3644	3024	3146	3894	2548	2772	2684	2554	2245	4044	3615	4993	2914	3238	4602	3837	2536	2589	3324	3623	3796	3970
LOC100740907	195	283	241	242	233	209	127	173	147	210	134	179	195	273	153	180	344	347	166	183	239	264	139	270
LOC100740908	2757	2422	2419	1918	2120	2820	2083	1826	2232	1762	1556	2783	2557	3886	2213	1838	2675	2284	1465	1755	2003	2479	3023	2800
LOC100740909	26	26	19	16	21	20	22	13	23	15	27	21	34	32	22	19	60	27	27	17	19	22	21	25
LOC100740910	10296	8569	8857	7169	6085	10199	5216	4650	6599	6130	5257	9636	7118	14172	7407	8754	6018	6851	5701	5012	6633	9516	11158	11213
LOC100740911	124	111	117	75	73	130	50	43	61	95	64	85	82	148	85	74	42	89	66	44	76	107	114	135
LOC100740913	2357	2549	2434	2177	2183	2528	2137	1996	1896	1819	1461	2529	2907	3245	2022	1937	3979	2650	1632	2013	2228	2244	1894	2512
LOC100740914	3676	4109	3677	3571	4005	3954	4083	3048	3269	3156	2080	3880	6319	5880	3251	4016	9261	4511	2955	4131	3509	3350	3965	3633
LOC100740915	711	723	598	502	689	713	724	562	538	562	459	736	1093	1026	560	716	1476	747	474	699	611	613	607	633
LOC100740916	2416	2264	2199	1778	1754	2471	1486	1522	1681	1531	1537	2406	2131	3099	1629	2008	2341	2058	1367	1482	1749	2229	2173	2393
LOC100740917	153	182	162	151	165	181	99	97	115	126	123	166	174	207	132	187	205	198	129	129	164	145	144	172
LOC100740918	102	250	230	200	210	113	158	139	128	158	43	182	186	352	121	101	284	262	145	189	171	262	213	233
LOC100740919	920	1011	902	813	990	934	925	875	782	761	669	949	1443	1320	803	1020	1753	1119	669	892	883	827	764	883
LOC100740921	1355	1509	1275	1103	1257	1483	1027	1123	1020	989	792	1409	1545	1747	1059	1196	1784	1579	835	1049	1275	1233	921	1369
LOC100740923	1209	1257	1147	966	999	1342	901	901	930	885	733	1214	1192	1599	853	996	1376	1174	697	825	910	1180	913	1323
LOC100740924	0	0	0	0	0	0	0	0	0	0	0	0	0	0	0	0	0	0	0	0	0	0	0	1
LOC100740925	8	0	0	0	0	8	11	5	12	2	3	10	14	9	5	5	4	2	0	4	0	1	0	3
LOC100740926	0	0	0	0	1	1	1	0	2	0	0	1	0	2	0	0	1	0	0	0	0	0	1	0
LOC100740927	1213	1367	1200	1072	1033	1206	680	931	776	797	793	1162	1153	1481	815	1441	1380	1171	939	780	1023	1193	1017	1160
LOC100740929	666	709	633	549	566	680	590	520	555	451	352	739	790	1035	513	609	1040	608	427	556	559	668	628	721
LOC100740931	1517	1501	1360	1352	1148	1561	813	1225	967	873	985	1374	1357	1787	969	1411	1381	1445	851	886	1198	1273	825	1325
LOC100740932	759	859	838	716	682	875	633	649	627	626	537	867	915	963	696	836	1236	867	596	691	724	745	715	817
LOC100740933	785	814	790	630	659	743	425	548	500	554	483	752	760	1099	578	632	940	806	531	470	622	711	622	823
LOC100740934	1928	2072	1818	1661	1780	1986	1395	1513	1357	1433	1174	2006	2116	2557	1443	1806	2482	2022	1359	1441	1901	1746	1394	1888
LOC100740935	65	79	65	41	48	54	55	32	41	56	42	62	64	83	59	71	49	42	50	59	45	97	80	76
LOC100740936	1964	2413	2011	2248	2156	1544	1240	2118	1675	1458	1384	1878	1659	1881	1377	2058	2075	12912	1261	1286	1502	1860	605	1311
LOC100740937	1274	1376	1279	1097	1256	1409	1082	1050	1093	1002	802	1361	1870	1811	1004	1309	1992	1420	1010	1282	1200	1145	1051	1215
LOC100740938	177	253	163	151	170	191	203	188	200	126	106	225	275	336	188	225	341	441	189	199	132	171	119	138
LOC100740939	596	889	806	713	927	611	773	463	576	629	350	769	1153	1020	535	679	1842	1053	562	979	796	886	612	857
LOC100740940	280	322	271	286	285	333	241	253	217	214	203	280	348	563	209	330	491	330	217	241	277	267	230	279
LOC100740941	2408	2832	2696	2207	2290	2604	1636	1762	1656	1957	1513	2825	2786	3288	2071	2481	3280	2875	1973	1920	2224	2479	2077	2663
LOC100740942	5504	4895	5168	3601	3682	5052	3104	2510	3272	3145	3060	4768	3404	4662	3714	3564	3091	4425	2948	2698	3420	4639	5338	5287
LOC100740943	983	1164	1038	926	978	970	1082	768	722	859	949	997	1428	1252	769	1196	1908	1139	975	1074	846	982	814	994
LOC100740944	742	627	637	526	602	732	628	590	551	459	481	663	773	925	589	666	951	626	457	539	494	573	578	667
LOC100740945	80	55	56	30	47	57	66	42	40	36	30	64	66	75	50	45	56	41	23	60	43	64	109	63
LOC100740946	1121	1400	1438	1238	864	1132	656	598	744	810	732	1254	969	1623	811	851	857	1219	857	737	872	1384	1059	1451
LOC100740947	2418	2522	2510	2069	2230	2647	1948	1874	1924	1795	1609	2560	3084	3203	2074	2414	3779	2528	1744	2074	2255	2280	2180	2351
LOC100740949	26	49	24	33	32	25	22	25	17	27	18	26	43	42	9	28	56	57	24	23	21	33	39	34
LOC100740950	811	944	845	718	817	959	744	719	640	652	583	870	1042	1104	691	913	1402	996	680	784	838	748	748	928
LOC100740951	59	59	63	55	45	67	48	54	37	40	46	50	51	108	42	65	70	49	32	45	68	55	40	48
LOC100740952	4	8	3	1	3	8	2	3	2	6	3	1	5	8	1	5	2	8	1	2	5	1	4	5
LOC100740953	32	21	25	14	16	24	33	24	15	15	19	27	16	41	21	29	35	17	21	25	16	23	38	29
LOC100740954	1115	1243	1160	857	983	1086	768	778	812	821	688	1072	1189	1412	865	877	1405	1233	720	852	908	962	902	1127
LOC100740955	1394	1609	1440	1232	1104	1483	847	1020	1032	1044	1062	1530	1345	1958	1156	1581	1660	1486	1160	1002	1238	1256	1149	1376
LOC100740956	677	668	623	532	542	613	354	490	402	469	450	687	570	764	472	589	608	595	403	406	543	527	469	601
LOC100740957	478	678	507	492	530	595	448	533	463	500	306	623	718	826	452	369	842	686	388	470	485	457	417	543
LOC100740958	193	206	173	159	124	190	103	112	138	133	121	203	152	234	138	148	221	193	123	124	162	187	174	180
LOC100740959	862	973	859	662	871	858	979	602	705	645	565	844	1294	1170	666	706	1359	953	662	804	643	844	725	910
LOC100740960	404	409	400	366	300	418	284	265	300	299	265	378	383	472	269	250	381	363	244	253	272	376	426	397
LOC100740961	2014	1963	1942	1654	1350	2207	785	1333	1159	1067	1258	1874	1526	2263	1228	1605	1531	1811	1231	914	1654	1732	1458	2031
LOC100740962	449	499	432	460	460	438	354	386	342	378	219	452	549	731	392	337	792	562	285	351	483	364	315	452
LOC100740963	4073	3541	3494	2664	2061	3983	1305	1721	2065	2313	2560	3051	1779	3589	2584	3346	1899	2934	1890	1578	2371	3549	2836	3994
LOC100740964	838	842	809	654	548	852	374	364	497	444	535	873	514	963	509	823	466	752	599	363	612	921	844	924
LOC100740965	1459	1496	1200	1238	1250	1468	1209	998	1045	1042	884	1156	1446	1428	1193	1521	1864	1574	993	1358	1140	1370	1047	1476
LOC100740967	148	129	150	102	162	151	138	108	123	115	80	121	185	193	99	129	198	113	76	167	112	141	124	141
LOC100740968	3940	4184	3834	3185	3835	4011	3664	3070	3157	3112	2664	3868	5012	5018	3243	4235	6461	4101	2675	3832	3239	3494	3259	3638
LOC100740969	969	1033	1022	843	932	1091	716	822	802	709	641	1052	982	1342	743	875	1332	1123	661	775	925	910	759	1108
LOC100740970	567	435	408	509	262	573	178	471	239	230	223	264	292	526	229	401	268	400	201	182	325	435	158	457
LOC100740971	3492	3051	3226	2448	2208	3488	1784	1691	2177	1819	2198	3396	2513	3172	2355	3050	2391	2629	2051	1837	2659	3241	3301	3797
LOC100740972	7097	8685	7759	7006	5322	6707	5895	3894	5016	4579	4788	8401	9275	11102	5361	7219	7288	7378	5458	4759	5477	7295	8210	6656
LOC100740973	2223	2241	2218	1705	1862	2533	1861	1592	1731	1609	1635	2300	2420	2785	1760	2473	2739	1968	1522	1888	1581	1981	2160	2347
LOC100740974	1614	1528	1401	1292	1154	1582	1024	1070	1115	907	1052	1516	1579	2000	1069	1547	1716	1326	1015	1047	1177	1330	1318	1532
LOC100740975	932	1052	921	806	926	1028	723	821	673	679	700	949	1244	1385	781	1037	1568	1062	715	747	842	866	837	928
LOC100740976	61	95	94	100	55	60	60	42	63	60	19	124	71	144	48	38	47	79	54	51	49	124	82	124
LOC100740977	2973	3228	3039	2262	2940	3215	2862	2371	2411	2351	1938	3096	4059	4096	2557	2765	5010	3215	2237	2819	2752	2712	2882	2987
LOC100740978	25393	26880	25218	21135	20278	24048	18806	17881	17554	18382	15824	23026	25185	29051	19641	22064	26767	26525	19774	19260	20642	24045	33963	24660
LOC100740980	923	872	831	672	568	976	534	679	565	564	433	768	772	1068	592	656	792	761	464	538	637	851	699	914
LOC100740981	303	321	240	258	264	306	220	296	196	227	203	269	372	443	224	305	411	313	214	262	288	245	238	276
LOC100740982	421	446	446	406	296	372	146	186	265	265	283	374	270	456	280	381	263	426	346	202	328	450	401	438
LOC100740983	454	561	411	445	426	418	392	418	327	342	259	424	594	752	332	375	707	577	275	354	385	358	297	404
LOC100740984	1826	2236	1753	1834	1851	1885	1743	1540	1500	1736	1151	1953	2612	2683	1537	1826	3214	2280	1409	1684	1783	1673	1486	1958
LOC100740985	142	198	137	119	179	191	279	180	180	113	59	252	338	352	150	118	325	184	106	134	113	173	169	136
LOC100740987	1447	1564	1445	1140	1040	1486	914	850	1001	895	757	1491	1272	1864	983	1390	1360	1254	876	994	1200	1307	1410	1496
LOC100740988	159	168	153	138	119	182	92	156	113	87	94	140	138	204	83	163	140	147	82	79	125	148	102	166
LOC100740990	1836	2156	1876	1675	1950	1979	1621	1629	1425	1521	1227	2035	2584	2974	1584	1824	3409	2299	1405	1727	1802	1603	1588	1847
LOC100740991	818	803	810	724	529	771	380	418	504	560	592	752	583	902	619	801	520	1276	477	427	648	844	636	758
LOC100740992	1070	1250	1051	936	951	1141	795	808	791	800	668	1072	1134	1532	836	905	1530	1248	880	806	974	941	857	1061
LOC100740993	3583	3991	3244	3063	3629	3534	4150	2992	2980	3005	2712	3697	6141	5818	3164	3914	7748	3953	2796	3550	3140	2929	3181	3173
LOC100740994	906	813	836	708	542	836	270	442	532	476	649	871	487	1014	590	874	450	775	624	365	666	817	849	916
LOC100740995	1519	1366	1514	1141	860	1422	581	728	901	908	883	1535	914	1765	1125	1156	915	1288	954	707	1038	1492	1621	1634
LOC100740996	717	931	812	726	764	870	729	648	688	634	532	922	958	1036	681	700	1430	1027	661	765	800	745	689	806
LOC100740997	903	932	855	670	726	962	835	646	708	696	399	840	1140	1193	809	783	1559	1025	594	889	697	783	794	828
LOC100740998	928	962	946	757	672	983	448	676	531	589	597	804	681	1063	605	890	896	914	688	528	786	847	609	918
LOC100740999	1558	1813	1500	1316	1305	1406	1076	1074	1003	1065	789	1762	1741	2529	1020	1278	1770	1653	1111	1067	1059	1503	1339	1477
LOC100741000	520	709	633	608	595	519	567	471	399	497	243	490	837	589	426	449	986	753	395	655	489	602	434	611
LOC100741001	794	813	744	595	715	788	550	510	645	572	419	893	929	1073	622	453	865	831	499	477	660	789	822	837
LOC100741003	1710	1631	1611	1177	1272	1695	1111	963	1138	1010	1264	1540	1415	1731	1203	1129	1383	1399	947	987	1100	1592	1369	1730
LOC100741004	1975	2187	1973	1836	1546	2062	1191	1544	1297	1318	1060	1983	1530	2384	1288	1654	1537	1824	1127	1184	1861	2106	1576	2335
LOC100741005	17	33	27	28	13	16	14	11	20	20	10	25	23	29	15	9	30	20	28	16	21	16	13	35
LOC100741006	2040	2184	1989	1800	1870	2116	1650	1611	1559	1472	1483	2013	2591	2726	1566	2428	3465	2166	1632	1751	1886	1889	1749	2053
LOC100741007	0	0	1	0	1	2	0	1	0	0	0	0	0	1	0	1	0	0	0	0	0	0	0	0
LOC100741008	1523	1727	1527	1384	1537	1525	1325	1248	1108	1272	1088	1668	1939	2424	1308	1847	2383	1782	1221	1369	1420	1312	1197	1541
LOC100741010	55	61	44	62	51	69	23	76	35	42	39	41	41	66	34	64	81	58	30	36	27	64	32	50
LOC100741011	1915	1788	1837	1438	1354	2016	1057	1172	1270	1210	1291	1935	1325	2162	1356	1873	1656	1531	1174	1214	1441	1753	2007	1899
LOC100741012	1150	998	1021	686	730	1047	428	504	614	573	747	955	726	1153	706	935	610	839	664	495	774	1071	1045	1116
LOC100741013	162	139	146	101	112	153	64	80	85	116	100	177	98	177	120	127	98	119	99	68	125	148	125	146
LOC100741014	1147	1213	1074	994	1059	1186	890	1009	851	896	681	1195	1308	1407	840	1111	1679	1186	790	954	1057	1074	895	1171
LOC100741015	2047	2185	1860	1863	1527	2276	943	1601	1277	1383	1258	1871	1858	2384	1287	1943	1787	1928	1309	1231	1641	1764	1354	1952
LOC100741016	5133	4363	4681	3453	2563	5009	1670	2597	2793	2392	2494	4269	2669	4503	2958	3515	2472	3553	2391	2020	3417	4678	4326	5330
LOC100741017	688	698	579	516	516	668	506	483	486	472	392	675	606	803	526	552	718	626	374	429	524	617	603	721
LOC100741018	2360	2222	2215	1750	1481	2341	824	1333	1378	1304	1728	2268	1450	2730	1474	2237	1497	1924	1610	1028	1899	2083	1955	2252
LOC100741019	2806	2517	2525	1913	1743	2645	1363	1415	1565	1530	1607	2455	1673	3066	1771	2398	1741	2204	1662	1322	1756	2578	2613	2702
LOC100741020	4024	3589	3774	2739	2696	4143	2673	2161	2863	2257	2686	4419	3650	5091	2878	3624	2677	3125	2484	2330	2654	3613	4277	4018
LOC100741021	936	968	979	731	630	959	456	575	636	665	639	1013	734	1213	721	759	723	942	638	507	693	933	914	995
LOC100741022	4408	3874	4136	3241	2352	4553	1316	2160	2549	2359	3333	3848	2029	4411	3065	4076	1814	3202	2473	1673	2741	3888	3801	4208
LOC100741025	1603	1761	1708	1414	1618	1653	1408	1275	1337	1206	1101	1731	2107	2225	1256	1553	2578	1749	1176	1499	1561	1475	1466	1654
LOC100741027	4398	4306	3971	3641	3442	4139	2737	3299	2802	2757	2844	4061	4218	5534	3008	4233	4550	4061	2930	2993	3265	3718	2985	3959
LOC100741028	1679	1880	1764	1447	1665	1839	1412	1314	1374	1380	1106	1801	2030	2313	1455	1787	2705	1938	1296	1436	1763	1650	1706	1799
LOC100741029	672	792	696	676	882	777	850	664	648	660	537	811	1301	1347	657	675	1585	1012	568	727	794	664	581	753
LOC100741030	970	1094	981	801	1001	1026	1030	789	834	814	539	1052	1528	1481	899	894	1891	1090	722	906	984	924	892	963
LOC100741031	890	857	750	648	579	974	454	640	638	511	490	945	685	1203	619	843	772	652	500	484	777	973	754	928
LOC100741032	203	205	164	242	173	201	199	172	156	161	111	172	286	361	150	229	285	194	123	183	171	208	204	228
LOC100741033	700	659	643	520	479	666	285	399	417	441	470	644	526	752	467	614	639	569	494	331	531	614	577	676
LOC100741034	1056	1299	1085	1021	1177	1117	1015	973	867	941	616	1129	1605	1610	902	931	2066	1387	773	1059	1015	912	866	1078
LOC100741035	858	915	854	673	725	887	538	641	565	609	528	871	724	1134	630	661	997	779	495	554	694	845	800	937
LOC100741036	2143	1757	1721	1436	1207	1948	1289	1255	1476	1153	844	2219	1363	3297	1250	1247	1627	1298	1054	1074	1663	2276	2277	2519
LOC100741037	185	199	190	143	121	218	64	56	92	117	136	167	75	175	157	201	63	172	107	76	132	206	170	218
LOC100741038	521	562	467	380	388	503	377	356	414	364	258	552	560	738	408	433	672	506	343	405	426	459	483	569
LOC100741039	1034	1096	1055	853	1006	1049	841	899	826	812	595	1069	1370	1453	912	1137	1526	1183	759	942	1012	975	804	1097
LOC100741040	1675	1818	1612	1476	1283	1738	1045	1349	1060	1140	947	1559	1623	2257	1302	1617	2065	1808	1110	1067	1390	1501	1280	1650
LOC100741041	913	1062	962	868	935	1035	841	692	697	738	586	931	1124	1320	735	867	1424	1025	739	858	809	981	970	928
LOC100741042	40	29	20	11	16	32	9	7	15	9	10	23	8	27	23	16	7	21	12	6	14	30	36	37
LOC100741044	402	477	388	360	430	461	413	384	357	301	230	422	539	618	338	390	761	447	263	415	419	431	355	475
LOC100741046	707	844	713	600	767	741	749	672	608	630	490	832	1010	923	646	642	1486	844	483	672	712	652	628	774
LOC100741047	133	143	152	132	115	143	89	118	93	104	117	144	127	201	98	204	145	147	111	94	146	114	126	134
LOC100741048	1341	1592	1438	1316	1357	1432	1108	1064	1089	1164	859	1467	1831	2027	1174	1298	2469	1610	1065	1271	1262	1411	1103	1436
LOC100741050	4588	4256	4345	3659	2735	4675	1683	2253	2915	2707	4288	4296	2924	5179	3501	5139	2495	3695	3175	2195	3019	4021	4009	4434
LOC100741051	45	68	55	54	38	42	35	57	45	25	32	45	36	60	48	41	63	75	35	51	28	53	27	28
LOC100741052	88	131	98	89	96	115	79	55	81	82	72	107	126	122	91	78	139	134	77	93	91	104	64	81
LOC100741053	1135	1502	1385	1315	1279	1391	904	1009	1014	925	792	1334	1373	1897	1055	1185	1806	1496	1029	965	1339	1243	904	1340
LOC100741054	428	380	394	353	282	462	200	391	252	236	230	380	341	509	263	338	427	413	243	217	325	345	245	382
LOC100741055	316	249	244	209	237	328	231	246	162	150	203	291	273	333	220	268	295	280	161	186	151	284	291	353
LOC100741056	669	602	692	513	387	662	197	341	378	388	444	613	380	729	445	558	346	573	394	267	511	626	521	669
LOC100741057	1504	1631	1473	1280	1263	1556	990	1293	1146	1018	1060	1553	1497	1891	1147	1607	1754	1486	918	1000	1385	1364	1164	1454
LOC100741058	11	14	16	26	7	7	15	6	6	13	3	22	38	20	12	5	19	40	9	13	21	23	24	25
LOC100741059	760	902	733	716	701	810	430	543	531	559	599	907	702	1005	574	827	894	858	606	494	724	758	632	862
LOC100741060	2075	2108	1951	1613	1778	2068	1588	1500	1723	1507	1202	2239	2212	3065	1767	1561	2660	1931	1431	1567	1767	1966	2008	2153
LOC100741061	2245	1995	2115	1402	1286	2136	951	844	1187	1325	1310	1982	1167	2218	1642	1345	795	1584	1112	947	1236	2039	2196	2228
LOC100741062	1471	1581	1574	1267	1423	1675	1444	1194	1165	1195	1037	1555	1886	2010	1250	1337	2131	1641	1027	1335	1134	1407	1381	1547
LOC100741063	107	85	62	42	54	78	68	62	46	54	49	88	48	113	60	91	89	38	43	42	54	78	75	57
LOC100741064	1	3	0	0	0	2	1	0	0	0	0	2	0	2	0	1	1	0	0	2	0	0	1	1
LOC100741065	1198	1261	1138	937	998	1276	807	820	886	851	862	1330	1112	1343	1034	1125	1168	1216	759	928	960	1130	1106	1213
LOC100741066	218	217	201	162	171	251	189	192	157	139	164	226	211	292	177	221	276	177	149	177	167	215	234	211
LOC100741067	50	61	56	52	50	64	28	43	41	20	47	47	39	67	46	35	89	58	40	35	48	64	34	39
LOC100741068	29	22	19	24	15	16	12	31	6	21	9	14	45	35	12	15	38	41	14	20	18	15	23	20
LOC100741069	1200	1253	1146	1041	1033	1287	990	896	909	949	775	1297	1403	1548	1002	917	1423	1152	688	851	1072	1172	1204	1305
LOC100741070	1	0	2	0	1	1	1	1	0	0	0	1	0	1	3	3	2	1	0	0	0	1	1	1
LOC100741071	6510	7254	6513	5772	5602	6855	4380	4917	4409	4695	4151	6435	6771	8190	5014	6355	7779	6914	4633	4764	5675	5980	5136	6341
LOC100741072	282	205	209	132	263	259	249	181	190	153	154	260	297	276	188	99	279	213	147	242	146	239	199	203
LOC100741073	1342	1569	1255	1173	1463	1354	1563	1208	1224	1260	816	1300	2311	2249	1263	1358	2801	1660	952	1386	1200	1087	1145	1328
LOC100741074	634	865	714	608	804	715	682	614	568	608	420	725	1008	1150	602	641	1260	894	527	652	701	603	509	678
LOC100741075	626	771	653	550	575	644	604	540	501	536	400	729	857	949	487	621	1187	781	455	557	653	568	536	638
LOC100741076	2647	2340	2430	1857	1731	2580	1511	1518	1574	1423	1962	2281	2056	2823	1844	2769	2131	2066	1615	1529	1718	2237	2221	2419
LOC100741077	1184	1174	1107	933	1029	1212	936	1004	808	807	697	1201	1286	1512	937	1048	1352	1105	712	854	937	1008	1009	1183
LOC100741078	1666	1850	1837	1469	1188	1623	883	923	1081	1227	1044	1612	1305	2115	1146	1457	1397	1880	1268	1007	1360	1743	1657	1887
LOC100741079	1472	1431	1364	1226	1046	1578	940	1183	1033	982	809	1568	1273	1579	998	975	1420	1211	738	870	1182	1531	1210	1586
LOC100741080	3001	3088	2744	2492	2628	3064	2475	2285	2170	2158	1591	2910	3433	3938	2386	2392	4212	3262	2005	2584	2516	2651	2245	2847
LOC100741081	1139	1366	1118	1072	1307	1147	1078	970	895	1020	730	1200	1664	1860	1010	1258	2504	1422	984	1181	1216	1047	904	1083
LOC100741083	0	0	0	0	0	0	0	0	0	0	0	0	0	0	0	0	0	0	0	0	0	0	0	0
LOC100741085	1797	1884	1782	1493	976	1724	467	586	889	1004	1178	1544	797	1831	1157	1496	563	1519	1085	667	1287	1822	1475	2001
LOC100741086	2881	3306	2768	2538	2500	2797	2001	2346	2008	2168	1629	2824	3384	3969	2154	2735	3770	3271	2083	2264	2418	2522	2065	2820
LOC100741087	8614	8357	8204	6726	6803	9051	5427	6235	6106	5506	5319	7839	8304	10089	6410	7739	9604	7982	5043	5981	6509	7514	6041	8089
LOC100741088	58	43	35	46	40	45	22	39	27	22	52	27	27	38	32	58	38	37	36	35	21	37	25	46
LOC100741089	297	121	112	80	54	229	97	149	93	43	178	184	58	110	94	221	63	59	84	36	66	123	63	103
LOC100741090	0	0	0	0	0	1	1	0	0	0	1	0	0	0	1	0	0	0	0	0	0	1	0	0
LOC100741092	2708	2652	2464	2076	2115	2758	1804	1960	1955	1738	1593	2459	2611	3330	2028	2604	2679	2363	1495	1969	2184	2292	2120	2576
LOC100741093	2657	2499	2294	1921	2018	2625	1430	1576	1665	1619	1745	2652	2212	3137	1802	2395	2055	2181	1718	1494	1879	2271	2167	2518
LOC100741095	2042	2678	2549	2142	2083	2160	2162	1590	1861	1921	1273	2244	3222	3028	1713	1941	3696	2920	1844	2112	1919	2409	1856	2457
LOC100741096	1264	1347	1299	986	1038	1299	951	843	938	955	840	1288	1302	1610	972	1052	1387	1262	802	1005	1028	1211	1198	1375
LOC100741097	1386	1456	1360	1070	1181	1402	1127	875	1107	1048	785	1452	1548	1816	1131	1283	1776	1410	881	1198	1217	1312	1388	1415
LOC100741098	213	206	159	168	135	201	164	159	156	126	115	200	270	302	129	200	243	161	111	156	115	176	162	192
LOC100741099	25	19	30	25	26	24	11	19	28	15	15	32	28	69	27	21	39	22	15	17	16	31	34	34
LOC100741100	1135	1052	971	900	927	1170	691	951	823	686	522	1112	1134	1562	782	878	1281	1054	649	699	883	960	709	1143
LOC100741102	131	133	94	76	96	113	65	107	60	64	62	83	86	151	81	127	96	120	74	70	95	93	75	100
LOC100741103	3521	3721	3437	2904	3696	3785	3718	3130	2985	2870	2410	3719	5446	5026	2982	3541	6405	3743	2576	3566	2948	2944	2728	3301
LOC100741104	122	98	126	76	55	129	21	30	69	50	103	120	36	141	70	90	16	72	62	32	66	150	148	151
LOC100741105	84	90	115	94	101	106	46	63	61	76	48	83	99	94	62	81	116	113	60	76	98	85	68	98
LOC100741106	2175	2478	2202	2244	1804	2412	1267	1761	1528	1577	1412	2242	2032	2751	1664	2145	2352	2311	1510	1457	2108	2076	1623	2332
LOC100741107	364	368	311	286	309	337	310	279	231	261	220	348	423	462	248	344	559	409	260	301	307	323	233	372
LOC100741108	564	654	539	478	561	641	554	515	488	474	397	615	741	766	483	655	874	647	361	510	590	496	427	579
LOC100741109	85	135	57	143	92	93	67	85	60	86	76	79	128	201	100	185	194	89	90	106	73	128	97	95
LOC100741110	94	74	88	75	38	75	14	23	42	38	88	74	26	85	58	88	16	46	67	26	62	90	82	127
LOC100741111	906	887	856	723	707	902	894	571	791	605	566	914	964	1096	823	722	965	755	524	757	529	819	1103	862
LOC100741112	542	646	522	523	437	562	353	380	383	386	387	487	560	661	443	598	827	566	474	460	472	481	415	484
LOC100741113	121	99	102	84	84	122	77	68	66	68	68	97	146	190	86	121	143	90	74	77	76	103	90	116
LOC100741114	29	10	15	25	26	16	20	14	10	16	17	22	31	35	27	27	31	17	8	24	13	14	23	13
LOC100741117	1834	1621	1666	1223	1196	1736	886	1066	1173	1103	1261	1753	1237	2299	1210	1322	1270	1383	1121	926	1225	1752	1762	1842
LOC100741118	7072	6169	6363	5102	4200	7149	3332	3284	4633	4589	3872	6418	4358	7060	5416	5072	3849	4902	3346	3386	4137	6473	6787	7786
LOC100741119	34	56	40	65	31	56	38	28	34	36	22	22	64	62	33	35	66	53	39	46	41	55	64	52
LOC100741120	5193	5367	4901	4157	3580	5251	3112	2753	3281	3607	3210	4693	3759	5714	3662	4763	3723	4683	3333	3349	3650	4946	4613	5318
LOC100741121	21	20	17	11	7	9	12	4	10	5	11	16	9	19	6	18	20	9	8	7	13	22	15	13
LOC100741123	2	6	7	2	15	2	2	3	1	3	3	3	1	3	0	2	6	3	3	1	4	2	4	2
LOC100741124	3036	3139	2695	2608	1959	3252	1156	2056	1594	1917	1323	2777	1901	2768	1854	1603	2127	2490	1768	1252	2770	3289	1805	3584
LOC100741126	1070	1115	685	897	902	1145	909	697	972	771	567	1217	1347	1675	846	1246	1247	1136	881	840	700	965	874	933
LOC100741127	14	10	11	2	8	4	4	7	7	7	4	15	5	13	10	13	15	6	2	5	10	7	10	10
LOC100741128	715	742	653	553	540	750	554	512	564	549	451	702	790	868	562	648	891	687	444	574	593	641	647	751
LOC100741129	9481	8889	8975	7312	6081	9470	4756	4373	5650	5765	6914	8769	6148	10492	6960	8484	4810	11337	5506	4336	6243	8933	8333	9419
LOC100741130	0	2	1	1	1	0	1	1	0	1	1	2	0	0	1	1	2	2	0	0	0	1	1	2
LOC100741131	554	604	587	508	623	569	584	474	495	478	337	693	859	887	518	522	1305	724	446	619	523	499	505	568
LOC100741132	18	14	21	21	20	15	16	13	22	16	14	18	27	46	10	21	23	31	21	11	18	39	16	24
LOC100741133	21178	23092	21007	18754	19576	22774	15874	16860	15215	15930	12367	20452	25340	28717	16610	20503	31007	22674	14764	16926	18180	19155	17820	20596
LOC100741134	711	573	653	465	445	716	341	379	380	385	496	607	481	848	538	722	444	470	492	322	523	625	714	653
LOC100741135	3719	4417	4157	3617	3626	4139	3340	2709	3003	3322	2296	4135	4859	4639	3250	3868	5899	4311	2685	3360	3195	3647	3962	3991
LOC100741136	25	30	23	21	32	25	37	21	20	25	17	35	47	58	17	38	62	36	16	37	23	23	29	27
LOC100741137	137	105	115	99	84	110	75	92	78	73	48	114	83	134	58	58	116	77	51	55	99	132	90	146
LOC100741138	683	538	605	398	318	600	136	209	308	310	472	516	211	528	459	496	132	375	351	180	374	571	544	641
LOC100741140	1243	1265	1108	1021	1059	1189	807	901	814	876	785	1158	1204	1466	910	1264	1644	1226	798	948	1016	1044	987	1189
LOC100741141	177	146	151	172	130	182	85	133	106	106	131	148	143	241	128	235	163	172	144	99	135	149	99	158
LOC100741142	214	215	191	179	167	235	131	114	132	180	121	209	201	245	111	184	128	258	151	133	142	214	260	210
LOC100741143	1540	1569	1427	1315	1012	1477	590	923	899	881	983	1279	1146	1789	896	1373	1256	1459	949	723	1153	1532	855	1547
LOC100741144	5537	5522	4999	4172	4443	5570	4320	3808	3995	3736	3609	5365	6027	7205	4296	4909	6570	5292	3794	4222	4071	4788	5101	5213
LOC100741145	115	109	141	64	40	133	20	34	57	61	88	91	29	102	70	73	14	68	68	21	53	122	127	164
LOC100741146	205	285	227	217	209	241	205	202	193	195	135	249	368	352	207	215	388	282	165	176	223	212	221	212
LOC100741147	1243	1327	1221	1102	949	1329	526	790	795	838	975	1273	873	1606	959	1333	1081	1064	968	682	1179	1186	982	1334
LOC100741148	0	0	0	2	0	0	1	0	0	0	0	0	1	1	1	0	0	2	0	0	1	1	0	3
LOC100741149	141	161	116	138	165	161	127	105	109	135	74	150	174	167	105	121	277	168	103	132	125	157	128	178
LOC100741150	1201	1241	989	1000	1024	1294	1083	1009	898	905	730	1209	1581	1608	1010	1188	1802	1247	833	979	1096	1074	791	1078
LOC100741151	990	940	881	747	822	997	708	622	652	673	654	985	904	1133	701	939	1007	944	717	631	750	922	817	944
LOC100741152	417	513	425	354	464	433	485	374	373	400	268	459	731	688	384	400	901	519	272	467	315	388	322	466
LOC100741153	2701	3310	2932	2446	2916	3233	2987	2825	2446	2342	2045	3193	4712	4290	2661	3522	5634	3458	2192	2801	2436	2604	2162	2778
LOC100741154	36	35	37	19	25	36	30	26	25	19	16	35	39	48	17	28	38	20	11	25	35	40	34	41
LOC100741155	405	443	445	360	240	397	128	203	255	254	242	433	217	516	303	277	266	396	246	177	337	476	494	556
LOC100741157	773	765	699	608	477	809	288	453	475	475	503	690	518	885	542	648	452	694	447	380	556	761	756	805
LOC100741158	20	18	8	11	19	10	15	41	7	6	7	16	18	32	15	21	35	8	12	13	8	17	10	7
LOC100741159	188	265	222	186	235	202	221	174	191	200	120	244	357	359	151	177	442	273	169	217	213	203	165	242
LOC100741160	472	526	476	367	572	473	443	390	367	436	290	499	672	720	411	497	896	608	399	429	498	469	480	505
LOC100741161	2497	2791	2443	2373	2518	2629	1944	2195	1952	1968	1485	2485	3177	3427	1891	2837	4443	2945	1982	2305	2222	2252	1968	2438
LOC100741162	599	610	573	485	453	664	332	486	413	386	338	520	535	669	436	542	619	559	365	364	449	473	369	572
LOC100741163	2333	2624	2317	2114	2490	2426	2641	2135	2084	1951	1750	2373	3928	3720	2046	2601	5629	2770	1870	2515	2140	2090	2129	2345
LOC100741164	1968	2109	1882	1648	1695	2082	1457	1436	1432	1409	1244	2145	2127	2496	1523	1779	2504	1914	1346	1392	1578	1810	1674	1972
LOC100741167	16250	13057	13120	9999	8589	14689	6323	5578	9336	8865	9357	13260	8299	16947	10865	11946	6474	10245	8130	6905	8892	14006	15362	16274
LOC100741168	79	59	75	30	50	95	43	51	62	35	40	81	59	84	52	62	65	50	34	48	61	86	67	90
LOC100741169	1788	1771	1726	1421	1162	1775	852	1087	1143	1146	1072	1671	1279	1697	1178	1260	1364	1634	958	960	1429	1695	1350	1888
LOC100741170	3444	3735	3469	3080	3456	3646	2946	2698	2820	2770	2071	3827	4933	4930	2888	3397	5390	3991	2718	3101	3250	3240	3098	3593
LOC100741174	133	168	183	161	162	160	144	110	114	106	100	163	176	219	117	129	250	185	103	154	146	187	147	176
LOC100741175	1138	1241	1102	914	969	1127	773	766	737	798	713	1281	1179	1373	877	1165	1422	1107	882	840	1059	995	958	1117
LOC100741176	953	1078	922	817	753	935	664	713	643	703	513	1083	919	1255	773	730	1198	1003	599	689	859	851	858	1007
LOC100741177	3398	3523	3607	2778	2640	3673	1948	2184	2282	2244	2461	3549	2745	4138	2609	3387	3205	3136	2406	2273	2935	3431	2836	3763
LOC100741178	339	316	326	249	329	357	304	270	256	220	258	295	432	442	259	402	571	308	230	311	256	288	332	303
LOC100741179	1337	1450	1369	1021	944	1354	646	775	713	855	1005	1231	1064	1111	970	1482	1025	1245	875	733	1160	1223	1041	1407
LOC100741180	1175	1138	1112	1021	732	1204	571	732	758	730	603	1187	911	1427	843	781	965	1097	674	595	949	1168	1065	1287
LOC100741181	1294	1408	1233	1051	1123	1214	928	897	961	904	792	1365	1330	1531	945	1152	1703	1235	885	1063	1182	1182	1253	1349
LOC100741182	538	454	462	276	454	505	564	403	450	370	293	510	626	547	471	328	746	468	249	498	312	436	431	540
LOC100741183	4976	4251	3791	3053	3476	4334	3284	2732	3266	2985	2518	4104	4250	4640	3782	3858	3943	3712	2730	3133	2614	3996	4107	4759
LOC100741184	115	124	101	100	117	115	99	98	82	81	92	91	139	151	108	81	213	180	80	82	98	103	74	109
LOC100741185	2348	2652	2304	2053	2266	2518	1939	1899	1834	1811	1622	2223	3012	3256	1961	2278	3549	2741	1842	2214	1874	2169	1726	2294
LOC100741186	702	777	674	648	637	701	527	637	504	590	427	620	770	970	534	707	974	831	478	553	613	597	468	685
LOC100741187	939	1058	865	921	799	1018	591	850	612	656	570	883	858	1134	649	1024	1092	872	607	682	806	856	560	864
LOC100741188	17	28	18	24	24	19	26	14	19	11	22	30	35	24	15	31	42	33	20	24	18	19	27	20
LOC100741189	290	259	286	294	251	255	161	215	204	243	149	263	231	376	157	306	255	223	239	168	294	349	149	259
LOC100741190	380	480	371	506	312	388	221	327	277	247	224	357	401	645	257	399	430	397	280	258	361	336	202	379
LOC100741191	1	3	2	5	4	1	0	2	3	0	0	1	3	0	1	3	0	1	1	1	0	1	2	2
LOC100741192	561	659	625	535	553	650	452	505	445	502	402	651	685	827	469	590	937	652	468	455	597	545	504	613
LOC100741193	1905	1844	1775	1508	1799	1966	1816	1492	1677	1420	1087	2154	2321	2836	1571	1793	2994	1933	1271	1795	1657	1838	1969	1951
LOC100741194	126	197	169	135	143	174	130	112	127	89	77	140	179	190	119	127	188	197	90	116	121	121	104	160
LOC100741195	347	343	310	251	256	284	258	226	220	222	189	309	396	394	252	268	355	377	215	251	242	314	222	281
LOC100741196	822	837	828	687	635	804	583	517	608	585	479	848	861	1044	636	611	927	819	520	609	630	765	791	897
LOC100741198	27	20	14	26	14	21	13	10	16	18	6	12	22	34	15	21	19	26	15	17	22	25	15	22
LOC100741199	292	300	287	284	152	347	75	187	123	134	150	228	119	279	167	226	108	200	131	118	245	289	185	289
LOC100741200	898	821	826	616	604	902	461	497	583	453	651	855	702	1053	593	842	680	778	618	494	640	765	665	763
LOC100741201	4280	6424	5678	5806	5432	5296	6413	5315	4934	5897	3698	6525	7979	8444	6040	2283	8370	9106	2950	3224	4455	5147	3695	7760
LOC100741202	99	92	111	57	39	114	25	29	47	48	90	125	47	100	65	72	16	59	64	24	53	121	139	133
LOC100741203	30	32	40	28	19	28	25	17	20	36	11	16	13	41	31	20	24	25	28	16	21	48	38	39
LOC100741204	403	458	394	327	324	439	283	322	259	239	220	392	354	510	284	260	475	346	233	289	388	423	316	378
LOC100741205	5393	5796	5180	4525	4181	5364	4036	3696	3819	3717	3866	5305	5918	7334	4063	6273	7126	5351	4122	4186	4310	5013	5465	5344
LOC100741206	14	17	13	11	14	13	7	10	5	7	4	15	16	6	10	5	17	13	15	13	10	12	12	16
LOC100741207	375	438	420	349	257	427	183	212	194	275	265	304	258	381	268	381	226	371	254	208	263	366	270	391
LOC100741208	1503	1445	1521	1101	1114	1578	877	948	1074	994	1073	1578	1191	2012	1104	1228	1378	1211	944	935	1189	1470	1489	1691
LOC100741209	896	901	907	686	851	907	834	643	756	640	567	880	1167	1200	719	933	1462	836	656	804	617	824	764	904
LOC100741210	618	652	527	552	396	636	258	454	350	353	294	515	382	567	380	441	542	596	301	314	463	498	369	633
LOC100741211	1111	1242	1094	912	1034	1213	932	894	908	892	646	1154	1529	1473	942	907	1735	1263	714	919	883	1040	988	1127
LOC100741213	0	0	2	0	0	1	1	1	0	1	0	0	0	0	0	1	0	0	0	0	1	1	1	0
LOC100741214	37	129	78	108	76	85	53	36	58	60	19	106	85	121	55	31	127	62	44	63	77	113	164	155
LOC100741215	254	261	253	143	235	245	230	169	181	179	158	276	314	281	213	231	407	218	164	249	198	230	228	241
LOC100741216	462	817	583	532	658	443	289	395	287	436	423	263	365	323	352	538	972	588	448	456	425	500	188	471
LOC100741217	3689	3929	3578	3052	3402	3882	2860	2993	2754	2595	2632	3698	3958	4975	2917	4081	5435	3755	2612	3020	3252	3187	2968	3381
LOC100741218	1172	1039	1208	804	1215	1218	1094	958	1027	886	643	1144	1734	1904	840	988	1958	1389	774	1138	1099	1266	1123	1021
LOC100741219	469	493	417	383	371	448	368	370	347	316	284	428	579	509	318	488	809	463	330	366	379	398	344	418
LOC100741220	13115	12526	12558	10505	10244	12947	7628	7913	8334	7929	8857	12768	11438	14218	9932	13117	11169	11335	9196	8390	9648	12675	9576	12804
LOC100741221	73	44	52	28	43	76	57	60	107	49	43	35	29	67	58	129	81	157	78	130	61	110	60	116
LOC100741223	738	704	640	531	572	689	577	532	529	504	430	742	711	931	584	639	951	664	468	573	554	666	580	749
LOC100741224	311	266	243	204	161	309	97	146	172	162	184	269	142	347	216	279	136	195	169	112	180	251	229	263
LOC100741225	122	70	70	48	51	99	84	67	76	36	50	116	96	182	56	81	97	39	43	49	43	86	105	76
LOC100741226	2	1	1	0	0	1	2	1	1	2	0	0	0	0	0	2	3	0	0	0	1	0	2	2
LOC100741228	5	0	1	5	5	0	3	0	2	3	0	0	2	4	0	0	2	7	2	3	0	1	1	2
LOC100741229	2657	3155	2929	2521	2485	2909	1865	2045	2124	2132	1616	3034	3186	3996	2211	2574	3738	3264	1958	2139	2446	2625	2288	2861
LOC100741230	365	378	335	270	398	367	357	311	288	323	248	373	508	488	329	390	639	392	254	376	314	368	288	369
LOC100741231	317	411	346	345	206	297	95	189	141	274	213	307	226	395	194	213	333	443	191	171	312	345	349	407
LOC100741232	2	4	1	0	6	4	0	1	1	1	1	2	2	0	0	0	1	1	0	1	1	1	1	0
LOC100741233	0	0	1	1	4	0	0	4	8	1	13	1	0	3	1	9	4	1	3	1	1	0	4	6
LOC100741234	69	70	55	64	48	63	52	52	48	36	34	54	56	55	41	41	69	74	35	51	30	52	61	57
LOC100741235	92	93	80	62	63	86	76	65	49	48	66	94	104	108	79	64	47	95	59	56	57	91	86	78
LOC100741236	1892	1863	1803	1528	1310	1906	976	1179	1216	1226	1093	1753	1552	2114	1325	1614	1715	1792	1196	1109	1392	1727	1392	1869
LOC100741237	39	39	41	36	42	29	45	35	19	31	24	53	38	57	16	37	56	52	33	26	41	27	25	34
LOC100741238	2565	2796	2657	2139	2438	2672	1976	1846	1882	1947	1843	2752	3129	3730	1984	2688	3535	2960	2190	1890	2276	2469	2222	2606
LOC100741239	197	184	173	142	171	184	136	154	116	145	101	177	198	186	124	145	234	165	95	144	141	149	164	168
LOC100741240	138	174	137	122	129	136	143	108	106	103	84	159	165	244	139	143	201	144	121	127	115	135	126	147
LOC100741242	1063	991	1012	664	951	985	855	726	770	678	614	995	909	991	815	759	1115	899	608	802	730	875	879	995
LOC100741243	5461	6795	6204	6015	4757	5926	3240	3984	3825	5259	3387	5978	5594	7464	4952	5319	7227	8006	4192	3566	5887	6006	5839	7085
LOC100741244	256	237	260	139	205	250	185	165	200	148	183	267	277	288	198	180	248	211	160	211	159	248	197	196
LOC100741245	12335	11145	11255	8538	8025	11999	7948	6319	8078	7174	5739	11754	9546	17285	9296	8144	8750	9354	6726	6544	7662	12176	14499	14157
LOC100741246	1910	1802	1797	1486	1236	1863	944	1027	1185	1105	1135	1637	1320	1829	1372	1638	1489	1628	1142	1083	1341	1726	1752	1915
LOC100741247	7935	7831	7599	6130	6354	8042	5140	5353	5391	4908	5169	7524	7645	9549	5709	6774	7725	7611	4924	5066	6275	7071	6080	7755
LOC100741248	1470	1586	1444	1313	1291	1438	1062	1055	984	1085	883	1448	1721	1955	1072	1409	2107	1603	1064	999	1280	1263	1193	1364
LOC100741249	2442	2832	3003	2195	1515	2419	871	1039	1393	1467	1257	2631	1442	3171	1450	1783	964	2336	1875	1001	1948	2976	1983	2714
LOC100741250	6	7	1	4	1	4	0	3	3	2	1	3	0	3	2	4	2	13	3	1	1	3	1	3
LOC100741252	441	449	439	343	428	446	387	349	339	347	279	478	580	564	366	375	747	498	313	424	419	446	375	515
LOC100741253	1980	1825	1858	1576	1026	1859	508	889	902	957	1264	1557	953	1996	1087	1706	748	1445	1212	685	1151	1636	1425	1774
LOC100741254	302	325	264	285	285	300	288	271	227	239	171	306	406	406	248	270	411	304	173	247	214	257	225	297
LOC100741255	828	830	844	638	536	857	357	492	483	513	481	760	603	845	549	912	641	773	493	413	650	794	789	869
LOC100741256	542	621	556	476	557	494	463	428	402	420	295	547	748	726	482	399	797	617	416	427	497	508	437	517
LOC100741257	42	33	31	34	26	29	25	33	25	26	19	40	24	79	32	23	55	29	21	29	23	36	28	43
LOC100741258	1334	1386	1188	1203	1094	1429	851	1167	823	845	693	1185	1375	1679	893	1264	1421	1317	771	959	1104	1066	792	1315
LOC100741259	407	393	398	324	372	442	303	292	254	264	230	383	438	531	269	457	505	383	245	304	351	385	311	380
LOC100741260	1179	1295	1224	935	1115	1256	1259	1010	1017	896	683	1341	1669	1652	1041	1023	2035	1258	828	1096	1002	1091	954	1306
LOC100741261	11050	13641	11637	10467	12127	11517	11192	9109	8787	9736	7158	11643	17093	16883	9286	12742	23540	14050	9051	11300	10462	10397	10362	11291
LOC100741262	639	707	618	579	575	692	513	555	467	464	461	664	793	947	470	713	935	731	473	472	552	625	494	608
LOC100741263	1991	1821	1866	1424	1439	1999	1356	1160	1399	1253	1083	1745	1590	1970	1365	1474	1760	1646	921	1270	1245	1645	1674	1784
LOC100741264	18	28	14	12	16	13	22	10	19	16	13	12	26	17	16	26	25	52	8	17	18	13	11	16
LOC100741265	17666	16190	16171	11583	10887	16166	9213	8792	10736	10459	9422	15231	10176	13243	12623	15861	10872	12978	8982	10143	11606	15078	15337	17000
LOC100741266	4739	4125	4578	3281	2700	4621	1896	1838	2680	2466	2981	4272	2666	4815	3073	3568	1741	3601	2754	1934	2848	4477	5045	4830
LOC100741267	2895	3023	2813	2160	2767	3192	3289	2238	2349	2169	1847	3123	4411	3308	2488	2159	3938	2819	1803	2874	2140	2868	2676	2920
LOC100741268	4396	3523	3855	2489	2377	4068	1840	1822	2616	2069	2518	4009	2401	4558	2744	2974	1795	2997	2095	1647	2619	4104	3945	4421
LOC100741269	3671	3722	3556	3045	3006	3846	2503	2586	2606	2618	2023	3873	3231	3849	2669	2940	4020	3124	2241	2642	3411	3950	3138	4243
LOC100741270	2401	2591	2558	2095	1969	2282	1482	1418	1763	1718	1595	2557	2065	3160	1762	2672	2517	2342	1761	1761	2039	2623	2393	2562
LOC100741271	12	5	11	3	0	4	2	11	4	6	7	4	9	8	11	6	14	6	1	13	2	5	1	6
LOC100741272	473	561	505	383	380	524	350	348	370	336	310	487	440	583	342	451	582	462	356	371	431	449	384	487
LOC100741273	0	0	2	0	1	1	0	1	0	1	0	1	0	0	0	1	3	2	0	0	2	0	1	2
LOC100741274	48	71	67	56	34	63	28	24	61	47	42	48	29	58	40	64	55	46	52	42	52	89	42	73
LOC100741275	825	908	801	767	725	885	635	756	583	572	386	757	893	1119	682	641	1136	875	502	500	739	741	530	875
LOC100741276	2520	2460	2456	1940	2174	2545	1829	1770	1784	1735	1491	2592	2622	3149	2054	2352	2980	2468	1686	1766	2225	2415	2275	2512
LOC100741277	1632	1814	1595	1282	1516	1638	1328	1314	1221	1302	987	1687	1829	2151	1317	1539	2037	1769	1144	1362	1328	1497	1390	1624
LOC100741278	9916	8686	9413	6624	5872	9778	3673	4465	5776	5165	6844	9183	5384	10404	6397	7704	5215	7154	6178	4099	7048	9201	8788	10106
LOC100741279	1	0	0	0	0	0	0	0	0	0	2	0	0	2	0	1	0	1	2	0	0	1	0	2
LOC100741281	1458	1696	1538	1517	1289	1628	989	1067	1054	1127	1031	1595	1500	1951	1280	1550	1746	1655	1151	1217	1206	1455	1374	1579
LOC100741282	732	799	737	622	642	699	554	532	494	570	461	679	858	1024	599	701	991	835	544	546	597	638	590	736
LOC100741283	1958	2252	1957	1519	1756	2036	1942	1618	1541	1570	1430	2006	3015	2741	1583	2327	3208	2003	1348	1880	1513	1845	1529	1747
LOC100741284	1455	1475	1483	1266	1086	1554	740	970	960	1019	1125	1616	1145	1628	1160	1422	1456	1319	1100	905	1375	1530	1280	1604
LOC100741285	342	619	377	1068	558	247	169	530	292	281	113	279	313	370	148	299	819	714	211	180	388	512	126	393
LOC100741287	334	337	343	229	233	335	115	178	203	203	235	301	219	380	259	350	156	334	300	164	247	354	259	339
LOC100741288	1436	1626	1533	1299	1344	1575	829	1154	936	1099	899	1518	1378	1927	1134	1328	1829	1469	970	1055	1395	1321	1089	1492
LOC100741289	4334	3902	3723	3030	3486	4697	4101	3747	3437	2926	2455	3853	4904	3749	3377	4201	6188	3691	1751	3472	2780	3567	3093	3642
LOC100741290	379	435	350	310	362	380	320	297	267	295	217	397	485	500	293	340	463	435	209	291	345	340	268	434
LOC100741291	317	321	314	240	233	299	170	200	207	189	248	327	275	369	234	334	319	318	196	196	272	275	267	313
LOC100741292	229	216	189	209	195	216	159	196	178	168	140	203	268	366	167	190	301	234	155	133	215	172	139	203
LOC100741293	254	263	223	196	146	238	141	212	151	169	145	201	200	247	171	266	186	221	136	119	202	206	152	208
LOC100741294	2942	2650	2851	2141	2025	3136	1947	1374	1909	1851	1672	2950	2715	3241	2246	2099	1781	2424	1825	1741	1775	2886	3201	3297
LOC100741295	996	1048	1028	825	959	1032	804	819	760	750	689	1080	1220	1360	887	1025	1408	1039	756	848	862	947	905	1050
LOC100741296	3414	4033	3259	3314	3376	3586	2977	2907	2557	2915	2269	3439	4493	5022	3132	3767	5703	4040	2509	2955	2967	3042	2478	3396
LOC100741297	766	1028	892	748	895	929	811	697	732	726	593	967	1294	1239	750	925	1721	1030	689	875	896	751	768	872
LOC100741298	1175	856	1039	658	543	986	257	350	570	421	621	920	388	902	641	613	228	639	550	335	603	915	891	1070
LOC100741299	126	145	144	111	141	114	126	117	121	98	217	162	181	219	97	129	186	148	128	118	109	125	120	166
LOC100741300	1124	1167	1160	1020	925	1149	934	695	772	851	741	1062	1120	1221	879	1108	1210	1202	855	870	867	1125	1180	1181
LOC100741302	4409	4157	4191	3564	3309	4903	2201	2622	3099	2886	3461	4268	3272	4671	3782	4910	3493	3776	2565	2655	2945	3980	3709	4604
LOC100741303	2640	2528	2425	1876	1832	2569	1579	1508	1893	1580	1232	2950	2029	4099	1762	2067	2319	1845	1512	1667	2228	2703	2946	2899
LOC100741304	1802	1975	1851	1365	1477	1823	1142	1248	1361	1264	1205	1972	1612	2236	1272	1053	1700	1752	1072	1148	1452	1736	1551	1997
LOC100741306	2303	2468	2396	2124	1898	2476	1139	1497	1625	1651	1732	2689	1880	3168	1887	2176	2078	2380	1769	1342	2288	2332	2087	2583
LOC100741307	7645	8213	7877	6674	5205	7152	3906	3732	4804	4911	4831	8093	7005	9541	5114	7022	5631	7447	5684	4354	5804	7953	6914	7897
LOC100741309	4	6	7	3	3	6	2	5	6	3	4	5	9	15	3	4	4	9	4	5	7	4	5	5
LOC100741310	6262	5312	5362	3653	4052	6044	3959	3366	4083	3489	3672	6022	5142	7527	4596	4293	5292	4482	3124	3359	3869	5852	5845	6307
LOC100741311	1940	2203	1842	1724	2011	1998	1815	1674	1542	1608	1053	1913	2570	2426	1770	1830	3333	2476	1261	1631	1701	1686	1373	2071
LOC100741312	524	572	530	471	444	606	411	510	351	385	305	540	570	755	422	467	676	601	331	427	449	518	371	549
LOC100741313	347	375	328	309	206	297	171	192	228	182	172	390	308	490	247	322	246	368	206	190	238	335	341	379
LOC100741314	484	538	472	419	365	471	366	319	334	321	210	494	529	632	401	452	596	473	313	348	377	467	383	485
LOC100741315	620	615	586	513	528	624	503	432	512	494	328	642	625	955	501	469	799	553	340	454	502	608	579	678
LOC100741316	189	141	186	235	132	35	0	48	6	101	280	16	11	89	138	93	4	274	32	5	4	27	27	57
LOC100741317	2413	2558	2256	2048	1775	2517	1627	1760	1648	1599	1680	2399	2406	2897	1779	2628	2554	2185	1609	1628	1886	2206	2039	2297
LOC100741318	997	1119	974	954	1078	1093	985	911	816	894	658	1140	1483	1580	904	1017	1859	1233	794	878	967	928	835	1082
LOC100741319	117	160	119	105	100	118	104	91	91	69	101	104	154	162	97	125	182	151	86	97	86	92	142	86
LOC100741320	985	1032	983	832	895	948	629	756	697	666	722	905	1084	1269	786	1062	1250	1013	611	714	830	872	700	927
LOC100741321	1878	1498	1311	1115	1175	1857	1199	1592	1125	973	931	1388	2449	1470	1563	1686	2308	1441	858	1250	1028	1163	1534	1179
LOC100741322	885	734	721	547	620	846	547	503	537	470	480	689	604	775	553	670	682	679	430	527	487	745	695	820
LOC100741323	1028	1066	938	901	598	991	330	605	549	615	716	912	580	1177	594	933	713	987	744	416	896	1005	867	1082
LOC100741325	457	567	474	413	400	528	276	351	342	319	307	536	487	638	363	334	593	538	341	308	462	544	370	557
LOC100741326	1026	947	970	742	747	1008	600	610	651	639	613	1135	829	1171	731	640	778	804	610	586	677	941	886	1020
LOC100741327	1031	1276	1072	939	1036	1003	648	673	768	806	676	1097	1016	1353	778	953	1454	1230	820	698	956	1011	884	1027
LOC100741328	267	265	261	183	185	263	130	179	189	134	163	278	173	334	202	318	218	201	150	183	224	315	210	303
LOC100741329	100	100	136	82	58	76	12	21	36	57	80	88	25	97	66	83	7	66	82	22	74	128	139	123
LOC100741330	3253	3131	2909	2587	2463	3280	2234	2136	2279	2313	2039	3034	3032	3714	2522	2751	3148	2874	2046	2360	2506	2770	2902	3258
LOC100741332	1611	1827	1610	1361	1152	1706	847	1069	1080	1099	986	1704	1360	2141	1348	1391	1419	1639	1112	975	1439	1677	1434	1805
LOC100741333	68	145	128	145	84	94	90	122	83	89	74	129	110	134	87	101	183	82	68	86	95	108	118	97
LOC100741334	61	74	63	50	58	70	54	48	36	58	45	80	89	58	49	62	88	46	37	48	46	58	51	64
LOC100741335	175	163	182	158	113	184	65	106	126	98	128	183	128	211	161	191	102	158	161	100	116	181	129	172
LOC100741336	2108	2010	2031	1564	1176	2011	681	883	1221	1141	1129	1948	1040	2426	1453	1738	893	1666	1193	819	1469	2006	2290	2322
LOC100741337	942	1135	849	810	748	817	634	609	621	812	850	639	859	1156	686	1040	1203	984	707	789	641	795	1046	701
LOC100741338	116	133	83	74	102	60	83	89	88	92	99	101	124	329	67	111	202	212	131	104	136	144	107	178
LOC100741339	17481	14343	14821	13435	10324	18163	8968	9500	11318	11012	9824	16080	10699	24887	12667	15233	9545	10822	9489	8264	11227	16798	20527	20055
LOC100741340	1099	1003	1015	804	686	1063	478	551	657	658	684	981	789	1177	810	973	755	911	692	600	776	992	986	1042
LOC100741341	6691	5392	5862	4275	3089	6343	1484	1857	3491	2984	4549	6078	2425	6963	3805	4519	1590	4089	3794	1695	3967	6913	6535	7681
LOC100741342	1334	1354	1304	1049	993	1397	759	1050	900	845	809	1294	1249	1592	903	1232	1366	1264	806	777	1038	1293	839	1235
LOC100741343	20	37	25	20	37	32	14	28	34	19	16	51	45	57	25	31	43	37	13	19	27	22	31	26
LOC100741344	1089	923	1055	573	705	1105	598	496	689	574	812	1059	760	1366	705	814	561	731	658	587	646	1006	1035	1171
LOC100741345	1453	1306	1277	948	1287	1537	1190	1207	1053	916	751	1174	1628	1742	1087	1362	1979	1485	901	1379	1028	1216	934	1263
LOC100741347	0	0	0	0	0	0	0	0	0	0	0	0	0	0	0	0	0	0	0	0	0	0	0	0
LOC100741348	783	766	677	605	531	726	465	439	482	464	485	754	657	889	487	644	700	748	571	474	524	723	631	707
LOC100741349	939	958	931	732	809	1007	537	567	603	588	663	925	854	1039	765	858	887	886	698	622	683	946	777	977
LOC100741350	11	7	4	10	5	11	4	6	6	5	2	7	11	10	6	3	8	9	3	6	3	6	11	10
LOC100741351	1032	987	936	869	674	983	479	780	587	562	472	818	767	956	598	725	922	918	542	521	697	905	577	913
LOC100741352	429	489	472	380	398	458	338	304	313	333	336	468	425	555	398	499	554	450	340	340	405	421	378	453
LOC100741353	691	794	623	614	566	665	495	425	480	494	419	708	709	963	534	589	742	695	463	512	557	611	522	676
LOC100741354	888	1009	973	765	696	1019	399	609	623	700	637	895	651	1157	567	642	750	936	694	506	786	892	784	1035
LOC100741355	5459	5023	5621	3681	4690	5720	4441	3529	4106	3114	3625	5873	5443	8224	4039	3580	5563	4874	3593	3642	3825	5564	5389	5812
LOC100741356	1334	1214	1069	1001	971	1372	1128	965	1077	769	771	1507	1216	1863	847	993	1581	972	811	994	1138	1400	1251	1341
LOC100741357	1360	1384	1333	1274	916	1535	627	1139	790	821	640	1053	1137	1644	930	1255	1014	1382	623	760	1003	1173	730	1251
LOC100741358	50	62	50	51	49	48	41	43	55	42	21	51	68	87	38	40	116	59	46	76	71	53	51	45
LOC100741361	1360	1206	934	1181	1071	1249	1018	757	1031	956	690	1523	1439	1848	840	1291	1243	1215	1079	950	999	1427	1197	1429
LOC100741362	909	1066	909	830	582	1006	367	637	485	586	600	900	594	1050	595	879	787	943	625	441	818	881	698	990
LOC100741363	3295	3114	3140	2374	2174	3196	1707	1429	2013	1806	2184	3023	2252	3314	2245	2582	1590	2706	2117	1542	2148	3214	3002	3337
LOC100741364	533	530	506	429	483	524	458	443	402	393	323	640	613	870	424	583	793	466	369	449	484	528	526	560
LOC100741366	712	853	694	585	645	713	547	580	473	598	423	682	820	1159	524	610	1007	858	504	556	673	654	581	701
LOC100741368	1091	926	980	613	825	1032	973	649	750	589	683	1155	997	1543	744	785	994	726	635	675	692	1070	1114	1088
LOC100741369	3830	3517	3543	2598	3216	3890	3673	2956	3215	2574	2228	4106	4241	5886	3036	2945	4806	3148	2104	3022	2874	3641	3983	4040
LOC100741370	1179	1020	1149	712	365	1042	135	172	427	434	775	894	363	825	548	1055	116	816	684	209	600	1135	1231	1268
LOC100741372	705	724	692	508	431	740	264	414	370	381	456	730	465	810	420	655	456	641	501	325	541	675	614	774
LOC100741373	153	147	175	113	161	145	131	123	123	94	128	125	209	190	120	128	219	174	127	146	93	182	95	145
LOC100741374	3774	4343	3852	3502	4908	4068	4372	3582	3534	3486	2898	4129	6738	6990	3491	4557	8695	5188	3193	4391	3712	3135	2975	3528
LOC100741376	328	409	410	318	328	331	256	237	264	261	280	411	394	403	279	312	378	337	249	278	314	351	334	402
LOC100741377	629	636	618	490	557	743	509	587	511	427	423	643	743	866	458	483	850	595	376	497	526	593	492	641
LOC100741378	188	168	187	116	125	153	55	62	87	95	107	145	95	183	107	129	57	104	114	47	88	169	181	201
LOC100741379	1226	1171	1226	887	691	1211	307	526	653	678	891	1149	574	1373	776	1114	488	1051	889	456	873	1233	1122	1304
LOC100741381	228	283	221	181	257	215	202	174	159	182	151	234	367	343	190	161	458	258	165	201	223	217	183	253
LOC100741383	538	536	519	448	386	558	376	356	349	375	299	527	581	650	403	543	592	598	367	394	412	462	449	552
LOC100741384	2158	2240	2191	1742	1835	2221	1375	1638	1588	1458	1315	2347	2304	2841	1723	1777	2613	2261	1464	1551	1974	2060	2024	2182
LOC100741385	338	302	310	290	143	381	103	264	162	136	163	239	172	337	176	342	145	209	160	112	235	283	157	238
LOC100741386	969	1037	966	836	778	936	713	666	680	709	579	938	983	1134	733	832	1122	1033	597	652	806	997	767	999
LOC100741387	1472	1463	1444	1182	1384	1479	1448	1040	1116	1026	915	1515	1802	1919	1122	1426	2329	1488	1084	1379	1166	1267	1225	1469
LOC100741388	7	6	3	3	10	2	0	2	1	5	1	5	4	6	1	1	6	3	6	0	2	3	1	6
LOC100741389	650	569	538	505	399	576	339	355	382	372	326	489	467	704	440	529	470	572	371	322	399	571	535	622
LOC100741390	467	427	377	487	325	510	254	401	243	313	213	367	431	737	329	353	465	445	291	315	341	349	248	449
LOC100741391	3727	4229	3690	3019	3208	3464	2777	2538	2749	2693	2102	3772	4578	4702	2793	3393	5148	4112	2876	3185	2710	3843	2346	3465
LOC100741392	76	95	86	77	65	93	43	54	55	57	45	77	82	99	83	47	86	81	34	41	62	65	57	71
LOC100741393	525	592	533	453	609	556	559	377	479	414	353	647	938	880	466	471	922	632	411	541	470	503	473	526
LOC100741395	4979	5179	4746	4086	4255	5173	4325	3429	3624	3496	3440	5049	5606	6276	3960	4819	6354	4617	3381	4034	3783	4500	4171	4556
LOC100741396	2069	2110	1962	1791	1536	2081	1188	1436	1333	1299	1212	2068	1838	2531	1442	2062	2028	1901	1362	1289	1949	1948	1565	2128
LOC100741397	709	647	583	526	500	709	318	381	454	385	529	673	519	935	556	740	451	515	437	335	443	600	584	674
LOC100741398	483	448	445	312	385	435	398	299	370	353	262	453	532	497	362	325	539	438	258	418	338	420	392	447
LOC100741399	2298	2499	2364	2090	1985	2426	1545	1696	1522	1663	1506	2415	2231	3111	1781	2337	2803	2539	1690	1640	2111	2133	1940	2411
LOC100741400	1455	1479	1492	1243	1100	1419	750	975	892	917	770	1406	1218	1734	1054	1191	1381	1512	922	828	1330	1288	1249	1570
LOC100741401	6830	6859	6135	5433	4962	6566	4587	4562	3938	4141	3959	5649	6205	6598	5070	7426	6802	6203	4784	4628	5023	5796	5010	6011
LOC100741402	1909	1864	1903	1468	1319	1936	1003	1222	1200	1128	1117	1843	1414	2027	1365	1510	1581	1624	1089	1165	1398	1830	1702	2005
LOC100741403	408	462	434	339	387	462	402	342	381	290	305	454	491	528	353	382	608	446	316	426	361	406	399	492
LOC100741405	87	100	94	87	78	68	59	60	65	73	54	93	80	133	76	80	100	96	55	59	69	77	83	89
LOC100741406	4524	4443	4236	3304	3440	4126	2783	2774	2969	2847	3010	4251	4116	4966	3369	4038	4266	4066	2718	2897	3022	3828	3653	4103
LOC100741407	1061	1531	1607	1497	1527	798	804	1153	797	592	564	830	2028	2022	699	921	2261	1308	753	796	903	1010	668	951
LOC100741408	883	1017	870	790	819	945	619	742	627	714	533	875	1014	1254	715	750	1162	941	591	671	827	795	671	874
LOC100741409	14	16	23	19	12	10	10	7	11	7	13	10	14	9	17	25	14	16	14	13	10	15	15	12
LOC100741410	17	10	9	11	8	9	3	3	8	10	13	7	11	10	8	3	9	12	12	8	8	14	11	16
LOC100741411	114	111	124	100	150	101	64	92	93	81	79	127	86	105	72	150	156	90	73	97	141	131	110	154
LOC100741413	479	484	417	437	349	464	243	359	300	349	232	395	377	541	329	381	534	557	295	279	407	453	306	490
LOC100741414	160	216	164	142	186	180	157	154	149	133	119	226	239	264	154	193	336	177	151	159	167	155	148	189
LOC100741415	7197	6312	6481	5021	4478	7307	3545	3284	4477	4033	4262	6694	4794	8220	5000	6021	3731	5307	3986	3478	4553	6380	7412	7070
LOC100741416	23498	19953	20264	16179	14993	23373	14283	10579	15401	14117	12691	19808	16038	21035	18325	17795	14713	16716	11037	12856	12561	20595	20224	22683
LOC100741417	3367	4111	3536	3596	3689	3722	2930	3230	2581	3146	2305	3530	4892	5953	2901	3866	6428	4308	2620	3011	3345	3191	2757	3278
LOC100741418	428	436	354	367	260	413	151	323	222	221	240	345	253	402	215	363	284	354	235	166	338	342	253	429
LOC100741421	1815	1969	1778	1615	1747	1814	1747	1484	1488	1340	1158	1946	2595	2409	1587	1894	3134	2073	1334	1613	1589	1570	1596	1762
LOC100741422	839	949	896	719	774	745	864	706	649	612	705	821	1024	1053	687	650	1224	873	656	829	620	860	702	818
LOC100741423	1135	1016	1159	791	686	1220	577	448	680	690	692	1148	713	1290	959	572	501	957	611	443	664	1263	1090	1385
LOC100741426	3011	3246	2903	2461	2565	3210	2057	2434	2089	2053	1797	2788	3223	3561	2273	2916	3962	3094	1944	2294	2371	2606	2104	2790
LOC100741427	2492	2743	2551	2188	2045	2546	1541	1888	1750	1765	1766	2582	2823	2987	1891	2605	3266	2805	1741	1817	1951	2201	1773	2367
LOC100741428	3308	2895	2993	2036	1904	2965	1432	1305	1821	1847	1674	2790	1952	3055	2211	2242	1690	2490	1597	1453	1806	2864	3130	3179
LOC100741429	509	564	473	426	437	520	391	393	422	404	320	572	560	686	433	407	676	578	337	427	429	455	446	524
LOC100741430	347	420	372	379	309	374	296	339	280	305	254	355	400	487	260	404	508	417	231	300	357	354	226	354
LOC100741431	339	181	249	169	152	264	117	125	171	128	182	245	152	310	178	205	110	180	200	136	185	265	253	265
LOC100741432	10945	11115	11543	9506	8897	11236	7920	6964	7291	7504	7222	11287	12179	13219	7964	13331	12186	10220	7716	7953	8476	9942	11134	10466
LOC100741433	3646	2792	3100	2010	1625	3278	1003	963	1881	1568	1912	2942	1283	3218	2171	2455	677	2175	1676	1077	1873	3250	3751	3975
LOC100741434	1344	1352	1236	1138	1091	1287	886	1069	911	887	747	1301	1361	1735	1033	1125	1583	1366	833	1013	1062	1117	1013	1276
LOC100741435	1236	923	1056	620	577	1060	343	392	570	527	658	1165	437	1399	692	650	317	702	570	400	606	1298	1280	1408
LOC100741436	471	555	491	407	448	495	451	441	329	336	375	489	660	725	370	596	809	551	345	477	416	431	381	448
LOC100741437	1363	1302	1089	1104	1075	1352	1060	1113	962	872	899	1255	1679	1679	925	1574	2094	1236	906	999	1098	1152	977	1160
LOC100741438	3557	3972	3888	2995	1961	3471	1040	1425	1989	2528	2395	3524	1867	3653	2037	2527	1271	3364	2169	1304	2404	4002	3230	4353
LOC100741439	549	660	608	547	379	535	227	273	312	360	294	512	379	644	352	442	424	655	448	295	468	601	504	631
LOC100741440	2012	2156	1881	1952	1806	2190	1497	1806	1486	1526	1225	1960	2320	3261	1514	2004	2977	2226	1366	1519	1806	1649	1354	1858
LOC100741441	2262	2170	2040	1814	1914	2339	1562	1860	1773	1388	1296	2584	2087	4248	1480	1964	2807	1669	1416	1499	2058	2666	2234	2590
LOC100741442	5712	4920	4436	2930	5071	5404	7056	3801	4377	3816	2376	4676	5880	4599	4978	4101	7688	4274	2177	5063	2841	4158	4603	4588
LOC100741443	440	444	391	330	299	397	386	281	289	272	228	383	456	465	310	363	472	363	248	301	281	401	463	398
LOC100741444	0	0	1	0	1	1	1	0	0	1	2	1	0	3	1	0	2	1	0	0	0	0	1	0
LOC100741445	343	321	286	292	179	296	119	187	173	209	215	321	226	475	192	239	214	262	202	152	239	325	307	370
LOC100741446	369	425	374	265	356	376	333	345	313	281	229	427	479	487	296	384	580	441	271	374	313	345	305	369
LOC100741447	609	844	674	637	635	460	415	720	582	530	455	653	571	694	395	659	773	3866	343	502	498	597	241	474
LOC100741448	506	558	564	472	380	505	186	281	338	360	385	540	353	689	388	396	368	539	426	268	451	533	514	612
LOC100741449	304	264	293	193	217	333	181	197	170	202	214	225	233	297	225	264	300	218	163	227	201	286	201	266
LOC100741450	4674	5578	4685	4473	5590	4979	4976	4012	3918	4600	3108	5088	8117	9412	4259	5871	11635	6856	4011	4979	5257	3852	3873	4238
LOC100741451	1323	1273	1299	1040	1001	1418	1000	973	950	746	717	1398	1310	1619	1031	1069	1407	1136	860	949	1016	1219	1263	1319
LOC100741452	1596	1838	1617	1593	1274	1725	937	1295	1013	1111	1034	1612	1446	2269	1193	1598	1813	1851	1194	1075	1519	1601	1344	1690
LOC100741453	110	112	106	77	93	94	61	73	57	99	49	93	107	111	88	60	159	110	71	68	81	81	72	111
LOC100741454	1664	1678	1598	1341	1016	1694	716	911	1069	1073	1041	1731	1164	2032	1120	1354	1291	1622	1057	813	1363	1467	1535	1697
LOC100741455	786	1054	870	879	842	905	745	773	653	796	534	935	1298	1485	709	739	1469	1157	665	765	860	757	682	877
LOC100741456	690	941	843	750	721	723	610	493	601	550	360	795	857	933	560	572	985	860	613	593	643	877	889	876
LOC100741457	3	8	1	0	3	9	1	6	0	5	4	1	2	0	0	0	3	9	4	2	0	1	0	0
LOC100741458	2042	1432	1621	1072	902	1811	720	682	1067	875	1080	1542	875	1830	1244	1225	608	1180	1003	776	1016	1753	1806	1970
LOC100741459	502	660	524	544	504	648	384	462	418	410	303	542	702	903	436	520	741	684	375	375	547	525	397	574
LOC100741460	2034	2201	2263	1685	1250	1742	640	759	947	1036	1321	1818	1157	1817	1203	1326	1034	1949	1457	765	1415	2101	2047	2302
LOC100741461	3	7	3	11	5	10	3	2	3	5	13	5	4	12	7	8	10	2	15	9	6	10	1	4
LOC100741462	16701	18001	16459	14723	12392	16903	12365	11789	11318	12101	10363	16536	17526	19079	13371	16863	20665	17028	12226	11700	12898	14803	15877	15603
LOC100741463	5370	5418	5254	4574	2905	5400	1191	2659	2509	2628	3467	4560	2669	5750	2831	4232	2292	4557	3288	1607	3592	5068	3749	5296
LOC100741464	2760	2571	2565	2047	1610	2873	1156	1720	1590	1588	1616	2287	1855	2874	1630	2498	1787	2341	1561	1332	1846	2348	2009	2665
LOC100741465	436	381	379	292	344	424	319	281	367	287	229	483	431	595	306	356	341	357	247	311	276	368	456	479
LOC100741466	8	3	3	3	8	10	5	8	2	0	6	3	6	4	3	0	6	4	2	3	4	1	6	6
LOC100741467	1686	1441	1532	1066	941	1544	612	700	1023	892	975	1469	984	1819	1092	1326	730	1311	977	610	1070	1503	1586	1656
LOC100741468	0	0	0	0	0	0	1	0	0	0	0	0	0	0	0	0	0	0	0	0	0	0	0	0
LOC100741469	516	599	468	461	485	528	413	402	387	359	279	511	613	671	423	386	717	562	349	411	449	509	378	519
LOC100741470	1402	1535	1434	1308	1042	1416	770	948	890	952	928	1428	1147	1820	1024	1284	1281	1485	1056	812	1262	1317	1326	1523
LOC100741471	737	694	558	566	528	649	464	549	608	422	382	706	648	969	506	916	791	940	613	678	549	713	596	737
LOC100741472	224	189	242	128	118	217	59	82	115	100	140	215	102	193	160	171	65	165	136	88	128	224	208	245
LOC100741473	9317	7511	8338	6021	5036	8926	2884	3557	5281	4504	6271	8181	4095	9217	5828	6863	2850	6211	5615	3329	5736	8770	8564	9648
LOC100741474	2342	2214	2145	1886	1757	2214	1587	1505	1698	1676	1343	2245	1965	2780	1611	2183	2236	2191	1504	1657	1898	2176	2410	2526
LOC100741475	816	924	875	711	748	867	591	727	640	590	444	794	926	1058	602	830	1112	893	559	653	736	771	630	796
LOC100741476	1927	2028	1900	1505	1370	1970	1210	1306	1346	1354	1160	1902	1592	2200	1430	1716	1965	1767	1203	1265	1665	1912	1760	2037
LOC100741477	1762	2257	2165	1759	2042	2112	1923	1591	1924	1607	1160	2156	3082	2565	1568	1891	3860	2344	1453	1894	1979	1891	1654	2014
LOC100741478	2	5	1	2	1	4	3	6	5	1	0	4	0	0	2	3	0	0	0	1	0	4	5	2
LOC100741479	548	525	516	427	471	508	436	411	403	398	317	471	702	636	402	492	830	572	320	469	439	442	474	451
LOC100741480	3614	4285	3789	3592	3365	3830	3102	2943	2462	2830	1500	3550	5299	4527	3255	1922	5845	4751	2524	3127	2869	3869	2749	3418
LOC100741481	5197	5142	4994	4022	4122	5254	3521	3851	3505	3383	3052	4915	5319	6641	3711	3854	6426	5005	3309	3331	4251	4526	4742	5075
LOC100741482	0	0	1	0	0	0	0	0	0	0	0	0	0	0	1	0	0	0	0	0	0	0	0	0
LOC100741484	823	848	759	623	682	780	710	624	619	607	502	834	912	1124	629	754	1119	765	511	626	708	736	763	784
LOC100741485	1517	1700	1532	1346	1374	1655	1224	1065	1168	1128	1039	1706	1699	2031	1314	1630	1955	1513	1175	1277	1387	1408	1400	1528
LOC100741486	10383	6112	5653	3870	5749	7280	11076	6430	7612	5243	2165	11263	7243	13600	5484	3316	10739	4643	3423	4564	6816	11595	11744	10430
LOC100741487	1658	1790	1711	1466	1693	1664	1542	1354	1293	1234	958	1765	2162	2415	1405	1675	3144	1954	1234	1706	1568	1552	1409	1607
LOC100741489	808	820	672	659	677	782	516	634	530	551	473	736	814	994	576	704	893	816	513	558	673	683	556	723
LOC100741490	168	153	187	109	92	165	37	55	85	86	138	158	58	154	111	163	51	128	126	55	150	166	153	170
LOC100741491	680	739	656	628	588	688	458	522	452	503	403	688	739	886	560	691	924	695	450	543	621	605	593	679
LOC100741492	36683	35567	34697	27101	23772	34090	17761	19562	21432	22039	24480	32973	28380	38769	23824	35625	27728	33970	24457	20311	24898	33436	31190	34710
LOC100741493	761	620	631	462	460	688	250	350	442	378	535	723	332	815	519	647	229	476	384	296	413	618	668	750
LOC100741494	267	282	261	221	284	280	210	212	220	210	179	293	312	349	243	253	352	284	185	220	213	225	211	253
LOC100741495	6419	6484	6348	5051	5743	6595	5363	4856	4760	4827	3712	6328	6553	7996	5186	5026	7580	6622	4053	4845	5107	5980	6115	6528
LOC100741496	332	308	317	279	269	357	237	278	238	244	142	279	279	363	224	251	363	336	217	236	244	273	264	330
LOC100741497	514	585	546	423	470	572	285	331	370	369	364	546	494	680	353	466	486	575	403	314	439	509	489	584
LOC100741498	1	0	0	1	0	1	0	0	2	1	1	3	0	3	1	4	3	0	3	3	1	2	2	0
LOC100741500	0	1	2	1	2	1	0	0	1	0	1	1	1	4	0	0	1	4	0	0	3	0	1	1
LOC100741501	484	585	505	392	427	517	410	372	368	352	329	476	583	699	373	446	600	599	332	435	416	544	440	531
LOC100741503	1785	1982	1775	1564	1764	1869	1763	1582	1512	1457	1066	1965	2372	2505	1382	1535	3162	1871	1270	1855	1634	1770	1746	1909
LOC100741504	6314	7239	6725	5716	5537	6481	4187	4603	4464	5138	4340	6161	6264	7885	4925	5999	6687	6917	4466	4610	5180	6056	6073	6597
LOC100741505	494	431	423	279	216	484	96	143	245	219	283	376	161	403	290	348	91	297	253	118	261	454	515	486
LOC100741506	2860	2340	2580	2020	1582	2822	694	932	1605	1623	1961	2662	1142	2950	1816	1828	794	2012	1730	850	1783	2694	2620	3189
LOC100741507	1180	1101	1002	825	934	1242	983	737	981	902	713	1177	1382	1456	905	964	1479	1166	730	895	878	1051	1051	1226
LOC100741508	1	0	0	2	0	2	0	0	0	0	0	2	0	0	1	0	0	4	0	0	1	2	0	0
LOC100741509	1298	1533	1333	1242	1302	1429	1030	1103	988	1073	796	1385	1594	1713	1130	1494	1902	1524	1040	1211	1199	1190	1027	1413
LOC100741510	2250	1954	1717	1326	1618	2040	1248	1598	1182	1250	1684	1593	1836	2087	1457	2790	2439	1516	1352	1359	1196	1486	1621	1550
LOC100741511	7445	6952	6887	5360	4675	7590	3362	3917	4527	4147	4942	6644	4381	7277	5113	7136	4645	6100	4604	3877	5400	6856	7049	7351
LOC100741512	1343	1542	1436	1391	1354	1467	1309	1226	1083	1199	912	1569	1875	1970	1226	1627	2346	1755	1042	1283	1394	1311	1328	1361
LOC100741514	3015	2923	2941	2243	2071	2937	1787	1730	1927	1923	1773	2610	2146	2895	2293	2496	2500	2668	1602	1759	1942	2775	2792	2881
LOC100741515	1219	1252	1166	940	1170	1305	1016	871	934	873	720	1270	1406	1588	1021	1012	1583	1222	780	1110	968	1122	1036	1260
LOC100741516	3347	3223	3190	2397	3003	3366	2822	2639	2503	2130	2136	3153	3902	3616	2662	3113	4055	3024	2228	2737	2303	2847	2447	2909
LOC100741517	28	40	25	37	27	14	18	18	15	52	15	12	30	35	27	28	46	52	16	23	5	16	5	18
LOC100741518	1984	2311	2052	1847	1864	2036	1529	1640	1493	1550	1354	2119	2519	2910	1653	2119	2894	2287	1594	1636	1799	1843	1693	2068
LOC100741519	2129	2021	1876	1580	1763	2183	1553	1539	1499	1440	1157	2129	2288	2682	1764	2040	2659	1956	1314	1608	1799	1972	1891	1961
LOC100741521	5800	5141	5488	3851	3333	5739	2211	2822	3647	3044	3767	5862	3444	6934	3975	4550	3266	4290	3340	2477	4140	5555	6031	6078
LOC100741522	298	256	230	254	233	357	134	219	166	132	153	280	228	437	176	317	193	261	157	143	220	275	139	259
LOC100741523	1768	1870	1583	1458	1475	1854	1279	1411	1306	1224	1015	1800	1830	2083	1385	1631	2261	1759	1036	1280	1539	1695	1267	1796
LOC100741525	0	0	0	0	0	0	0	0	0	0	0	0	0	0	0	0	0	0	0	0	0	1	1	1
LOC100741526	1109	1202	970	899	973	1080	1103	905	920	870	455	1220	1377	1626	927	726	1776	1000	710	968	1076	1258	1125	1276
LOC100741527	46	36	17	24	13	19	17	12	9	11	3	20	31	38	14	34	20	28	13	9	15	51	33	25
LOC100741528	1	1	0	0	0	1	0	0	0	1	0	3	0	3	0	0	0	0	0	0	1	0	2	2
LOC100741530	1034	1212	981	954	880	1160	840	939	793	806	510	1245	1164	1513	868	721	1482	1191	691	783	1012	1106	913	1287
LOC100741532	1	3	0	2	2	2	0	2	2	0	3	0	6	3	2	1	0	0	0	2	2	2	2	0
LOC100741533	751	791	720	633	740	743	638	602	616	543	572	772	896	1026	588	865	1073	731	528	662	658	644	652	718
LOC100741534	666	651	568	567	450	653	254	445	409	415	472	583	472	814	413	564	466	581	436	312	555	631	464	664
LOC100741535	610	732	534	553	551	617	427	535	429	461	444	586	701	1031	458	655	786	747	401	458	557	508	382	579
LOC100741536	533	525	518	416	437	559	421	380	389	360	385	510	529	715	395	667	658	514	395	383	419	518	491	580
LOC100741537	762	782	731	677	597	801	398	602	524	527	447	789	652	892	538	687	734	796	515	464	635	731	486	794
LOC100741538	212	193	182	143	129	166	136	125	147	86	119	202	178	203	146	210	174	152	115	127	128	162	171	166
LOC100741539	949	1101	1059	867	909	950	1095	704	744	801	654	1203	1428	1363	691	1196	1371	1081	670	986	908	895	980	925
LOC100741540	86	91	89	67	54	101	70	43	102	57	81	95	72	186	52	70	62	45	47	42	66	80	142	113
LOC100741541	441	552	410	400	489	473	461	392	367	432	218	465	695	686	399	433	839	560	341	439	440	406	355	440
LOC100741542	386	420	360	329	282	350	249	289	241	273	267	415	405	456	248	432	468	361	296	266	332	344	243	427
LOC100741543	246	256	226	216	198	227	143	133	166	417	137	247	280	266	152	139	233	228	90	117	148	209	184	173
LOC100741544	25	26	31	32	28	25	33	22	24	15	23	36	52	39	21	28	32	35	11	11	14	19	18	29
LOC100741545	496	370	305	284	225	440	211	331	293	203	236	353	329	472	359	442	342	288	208	211	285	305	306	372
LOC100741546	1071	1044	963	792	1014	1124	942	931	889	707	677	1260	1509	1543	824	1300	1947	1047	763	1025	1071	1076	945	1012
LOC100741547	4153	5545	5020	5148	4480	5279	3967	4527	3810	5255	2936	5739	6227	6876	4169	2193	6478	6891	2494	3019	4206	5210	4387	6661
LOC100741548	1643	1923	1655	1465	1496	1605	1270	1296	1233	1198	956	1686	2066	2140	1286	1715	2640	1754	1152	1454	1500	1531	1237	1652
LOC100741549	555	752	628	554	574	660	420	461	440	515	395	707	598	871	465	583	763	735	451	457	571	583	510	668
LOC100741550	4465	3977	4082	2881	3131	4605	2777	2363	2989	2609	2552	4084	3388	4352	3174	3362	3647	3491	2366	2820	2800	4258	3689	4221
LOC100741551	431	417	371	361	330	395	193	271	258	306	258	414	393	506	306	369	440	380	320	262	339	401	327	408
LOC100741552	839	834	816	567	800	860	946	699	745	618	477	940	1279	1219	750	589	1173	708	479	715	608	733	798	798
LOC100741553	4772	4180	4395	3241	2728	4433	2021	2378	2782	2490	2633	4197	2497	4545	3055	4049	2609	3340	2599	2202	3165	4224	4100	4765
LOC100741555	163	213	178	177	132	171	70	87	116	121	99	162	124	233	124	167	134	152	100	119	132	195	177	210
LOC100741556	801	765	716	525	614	757	714	517	593	469	527	791	997	895	585	777	1072	665	600	627	558	662	501	687
LOC100741557	317	275	289	240	155	297	58	111	138	163	222	255	118	291	180	239	117	208	201	102	228	322	248	326
LOC100741558	1417	1334	1284	1190	1017	1549	630	1053	894	876	776	1445	947	1573	932	1181	1106	1221	782	779	1241	1447	1086	1555
LOC100741559	191	129	112	106	115	156	90	118	101	86	85	143	98	155	103	253	137	81	77	88	90	186	153	132
LOC100741560	4811	4687	4418	3539	3825	4930	3336	3201	3314	3126	2967	4649	4627	5875	3315	3686	4405	4489	2916	3138	3178	4232	3970	4511
LOC100741561	567	491	473	433	376	557	240	379	291	318	286	510	391	597	308	414	430	461	281	248	464	479	377	547
LOC100741562	2862	2615	2390	1885	2160	2659	2224	2026	2103	1792	1243	2980	2625	4647	1784	2229	3071	2123	1484	1858	2500	3002	3015	3155
LOC100741563	0	1	1	0	0	0	0	0	1	0	0	0	0	0	0	0	0	0	0	0	0	0	0	0
LOC100741564	2	0	1	1	0	0	1	2	0	2	2	0	3	2	1	0	2	1	0	1	4	1	1	1
LOC100741565	1912	1955	1889	1534	1329	1936	868	1327	1114	1143	1106	1926	1377	2372	1366	1531	1541	1789	1204	976	1610	1882	1861	2035
LOC100741566	46	50	35	33	30	22	24	29	27	21	27	15	20	40	23	36	51	140	24	37	23	32	27	10
LOC100741567	233	226	215	156	137	274	96	100	141	124	165	198	122	269	148	190	109	165	124	82	142	222	223	254
LOC100741568	2314	2470	2307	2262	1709	2572	1231	1906	1512	1551	1359	2084	2041	3053	1578	2258	2394	2401	1470	1426	2048	2271	1648	2466
LOC100741569	130	155	131	118	89	136	53	92	120	113	147	90	115	156	130	113	139	162	130	93	123	155	68	133
LOC100741570	245	352	245	185	294	219	159	163	126	238	118	215	192	311	130	190	237	387	157	140	191	249	238	297
LOC100741571	1335	1324	1290	1142	947	1282	688	860	835	759	801	1254	1192	1581	917	1223	1253	1306	862	822	1022	1131	954	1236
LOC100741572	1766	1724	1623	1506	1399	1792	1282	1289	1256	1206	887	1636	1663	2140	1248	1333	1936	1606	1014	1313	1253	1585	1575	1754
LOC100741573	8544	10047	9216	7964	8132	8755	7104	6592	6184	6940	5452	8083	10708	10689	6898	8395	12839	9863	6577	8153	7116	8412	6913	8515
LOC100741574	2902	3369	2791	2626	3321	2974	3005	2440	2341	2784	2093	2699	4291	4804	2556	3531	7430	3605	2374	3000	2802	2322	2389	2693
LOC100741575	749	995	925	813	767	753	934	587	664	622	363	917	1100	1154	652	490	1396	886	538	989	663	927	1100	941
LOC100741576	63	69	69	47	55	66	45	43	50	39	50	61	72	56	48	50	70	56	30	57	62	57	48	65
LOC100741577	3384	3256	3230	2493	2476	3626	2108	2320	2395	1874	2561	3415	3750	4011	2512	3764	3979	3093	2311	2300	2563	2895	2530	3017
LOC100741578	250	272	230	201	246	262	235	194	173	175	150	288	351	349	230	179	436	265	182	227	234	222	222	227
LOC100741579	3620	3533	3600	2877	2066	3659	1205	1956	2103	1954	2200	3644	2152	4097	2394	2314	1832	3185	2256	1424	2913	3667	3279	3900
LOC100741580	1758	1805	1655	1592	1330	1934	1046	1415	1135	1260	1013	1739	1464	1952	1255	1504	1981	1754	1119	1189	1594	1761	1421	1841
LOC100741581	322	343	318	303	323	331	309	280	289	261	236	342	447	443	298	337	635	387	277	323	355	295	273	356
LOC100741582	638	695	647	549	560	692	442	462	438	472	391	680	743	858	576	549	774	756	441	527	564	653	652	695
LOC100741583	606	613	556	493	565	656	539	517	450	443	377	664	791	786	494	621	898	539	426	521	536	559	504	571
LOC100741584	452	552	529	413	547	529	574	417	452	406	299	563	845	764	410	422	1014	602	444	561	458	440	475	505
LOC100741585	229	151	201	118	102	217	42	58	98	86	168	182	71	245	123	147	45	129	126	45	112	174	217	225
LOC100741586	0	0	0	1	0	0	0	1	0	0	0	0	0	0	0	0	0	0	0	0	0	0	0	0
LOC100741587	1282	1329	1173	1130	829	1278	571	901	789	882	845	1335	1078	1427	905	1080	1043	1285	714	568	1087	1262	1160	1344
LOC100741588	6451	7468	5908	5870	5135	6093	5596	4407	4090	4348	2695	7106	9885	10319	5502	6079	8728	6815	4275	4801	4876	5227	6505	5293
LOC100741589	1393	1475	1318	1185	973	1329	667	886	841	860	991	1090	955	1419	1082	1493	1267	1358	889	860	1134	1245	1164	1396
LOC100741590	0	0	1	0	0	0	0	0	0	0	0	0	0	0	0	0	0	0	0	0	0	1	0	0
LOC100741591	2042	2000	1878	1512	1512	1987	1377	1282	1436	1338	1228	2046	2008	2471	1558	1579	2007	1841	1343	1425	1414	1902	1788	1969
LOC100741592	1645	1855	1735	1436	1274	1764	591	859	974	1114	1172	1690	1193	1685	1202	1640	1094	1585	1123	754	1361	1563	1241	1706
LOC100741593	572	626	564	455	519	636	412	430	434	453	379	541	658	713	453	487	779	604	404	454	511	558	460	605
LOC100741594	150	212	199	192	194	210	147	114	169	137	95	227	223	283	132	160	290	241	166	148	145	182	145	198
LOC100741595	960	1240	1274	1091	1217	1083	1210	879	828	946	773	1114	1897	1618	812	946	2373	1433	877	1205	928	963	1009	1148
LOC100741596	2785	2458	2632	1975	1834	2952	1797	1566	1911	1664	1484	2617	2113	3410	2152	1865	2028	2136	1415	1463	1723	2475	2699	3057
LOC100741597	309	338	258	264	291	362	238	271	240	213	219	386	395	464	291	288	429	339	234	223	313	303	283	340
LOC100741598	1445	1260	1235	996	890	1362	810	940	1016	847	782	1330	1032	2032	994	1266	1200	1046	707	820	1052	1303	1288	1440
LOC100741599	386	392	349	308	310	389	187	278	251	256	259	356	348	457	300	393	410	391	279	241	324	305	322	332
LOC100741600	1159	973	941	816	605	958	434	461	654	575	699	937	638	1055	677	669	428	742	582	385	646	974	1036	1175
LOC100741601	1464	1355	1410	1122	1003	1457	861	809	1011	924	922	1353	1138	1924	1066	1191	1338	1267	931	914	1081	1480	1393	1611
LOC100741602	9087	10204	9366	8271	7276	9306	5397	5981	6035	6589	5876	9709	9695	12053	6974	9018	11288	9856	7270	5778	8083	8387	8360	9401
LOC100741604	2276	2418	2256	1986	2312	2344	2073	1858	1773	1820	1312	2409	3253	3209	1941	2285	3842	2508	1725	2122	2213	2117	2161	2204
LOC100741605	734	874	695	704	881	754	716	684	698	671	513	775	1113	1464	682	822	1468	951	626	739	748	645	589	708
LOC100741606	2208	1315	1289	938	930	1552	984	818	1177	958	818	1845	969	1938	1191	1344	1056	1089	718	797	1154	2284	2790	2396
LOC100741607	1049	991	1017	845	669	1112	327	523	603	626	754	1050	591	1251	719	1005	586	889	704	454	803	1002	952	1087
LOC100741608	133	117	83	111	80	125	64	103	68	61	60	116	101	174	89	100	103	128	63	50	90	105	60	98
LOC100741609	1498	1476	1546	1086	767	1392	311	506	795	743	1033	1455	712	1932	942	1103	573	1195	1072	443	1104	1442	1495	1755
LOC100741610	12619	13829	12522	11398	9681	12990	8478	9460	8380	9459	7225	10951	12311	15346	9256	10638	13844	14177	8394	8932	9853	11856	11666	12174
LOC100741611	1477	1384	1283	930	1042	1344	850	730	856	851	871	1320	1099	1697	971	1109	965	1200	754	714	892	1311	1176	1465
LOC100741612	575	594	532	453	337	546	199	298	325	329	406	528	353	720	353	492	364	482	455	258	474	487	435	612
LOC100741613	3788	3407	3365	2551	3116	3569	3048	2679	2970	2540	2191	3905	4177	4416	2778	2509	4083	3512	2012	2393	2438	3194	3772	3652
LOC100741614	804	839	836	614	667	855	468	448	473	532	552	759	656	882	566	576	717	663	505	462	582	752	578	772
LOC100741615	1150	1120	1161	973	1109	1296	1093	968	1070	783	662	1199	1567	1557	957	994	1792	1162	716	1004	994	1026	986	1189
LOC100741616	478	492	483	369	457	475	529	366	316	369	287	473	645	550	408	426	801	522	331	465	408	427	419	473
LOC100741617	2278	2316	2285	1828	2142	2396	1848	1662	1783	1685	1514	2331	2417	2783	1773	2312	3029	2308	1570	1968	1885	2137	1886	2307
LOC100741618	25	10	20	22	12	20	8	18	12	8	8	11	16	16	13	12	5	9	4	4	6	14	5	10
LOC100741619	3640	3846	3536	2875	3130	3666	2904	2692	2693	2720	2090	3529	3605	4470	2895	3192	4321	3459	2567	2788	3092	3319	3332	3724
LOC100741620	460	506	409	470	514	462	500	411	428	412	276	518	649	763	407	453	963	532	330	521	488	394	408	501
LOC100741621	6	3	6	3	4	9	7	0	14	3	1	8	15	29	7	8	2	3	0	5	2	7	10	7
LOC100741622	58	70	50	44	50	61	50	41	29	42	35	43	37	51	61	51	40	54	35	39	32	63	52	60
LOC100741623	513	410	430	295	241	416	137	145	210	240	381	366	190	434	261	398	136	345	315	136	296	470	391	494
LOC100741624	502	616	570	456	519	498	509	408	453	487	317	531	784	746	480	491	1025	616	407	535	436	474	404	515
LOC100741625	1119	1335	1207	1143	1115	1351	1030	1041	915	1025	699	1214	1473	1534	1042	858	1780	1472	733	982	1020	1148	845	1379
LOC100741626	30	30	15	18	17	28	10	29	10	20	17	20	15	17	19	29	20	41	14	23	19	21	21	27
LOC100741627	1270	1068	1060	758	600	1157	313	318	545	638	612	974	472	991	787	708	258	819	556	388	730	1135	1238	1459
LOC100741628	1804	1900	1613	1341	1579	1866	2048	1399	1511	1201	1210	2001	2683	2509	1526	1635	2547	1882	1365	1586	1297	1526	1403	1663
LOC100741629	859	808	922	670	636	985	458	404	575	488	581	988	717	1029	658	717	396	769	549	406	617	834	880	888
LOC100741630	228	421	379	350	248	180	186	120	178	253	100	287	294	340	168	151	269	314	198	203	298	288	235	332
LOC100741631	4092	4452	4097	3349	3169	4303	2387	3071	2700	2651	2620	4117	3888	5343	3092	4544	4210	4138	2790	2772	3657	3662	3344	3878
LOC100741632	1729	1776	1727	1496	1394	1861	996	1272	1213	1180	1192	1771	1618	2302	1407	1750	1867	1732	1254	1226	1527	1633	1515	1778
LOC100741633	1250	1232	1216	961	941	1278	848	684	815	775	690	1177	1079	1562	882	1071	1154	1157	799	748	920	1218	1243	1334
LOC100741634	2901	2775	2631	2296	2071	3063	1813	2184	1991	1839	1993	2976	2755	3565	2016	2887	2958	2605	1869	1800	2340	2590	2355	2810
LOC100741635	1	0	0	1	1	0	1	0	0	1	0	0	0	0	0	0	0	0	0	0	0	2	1	0
LOC100741636	5023	4867	5124	3796	3483	5269	2359	2469	3408	3273	3434	5056	3403	5211	3898	4060	3176	4317	2961	2550	3877	4782	5261	5538
LOC100741637	1387	1470	1369	1209	1069	1636	939	1119	993	884	861	1492	1476	1922	1112	1347	1756	1415	933	1011	1206	1214	1175	1369
LOC100741638	1970	1765	1689	1254	1332	1944	1389	1023	1412	1283	991	1773	1428	2225	1538	1130	1630	1614	929	1225	1115	1684	2123	2077
LOC100741639	616	899	808	742	856	696	696	532	648	592	464	816	1067	875	568	547	1367	989	535	753	634	742	663	806
LOC100741640	969	1012	903	798	770	989	628	698	681	661	518	952	976	1301	706	776	1062	957	608	584	852	947	741	1003
LOC100741641	4377	5284	4554	4157	5054	4521	5294	3898	3969	4066	3352	4897	7599	7602	3861	5216	11322	5456	3683	5117	4390	3927	3918	4252
LOC100741642	119	169	160	113	106	151	100	88	74	106	86	117	108	123	115	94	145	140	91	108	101	151	118	142
LOC100741644	221	210	179	160	162	215	132	115	142	138	165	221	202	234	135	256	194	150	143	104	156	216	204	187
LOC100741647	4299	3917	3659	2948	3219	4018	2872	2852	2805	2408	2483	3553	3895	4301	2980	3753	4669	3668	2536	2705	2871	3387	3013	3616
LOC100741648	15	9	8	3	4	10	8	8	8	6	4	15	7	10	4	8	6	1	3	4	15	11	12	13
LOC100741649	193	216	150	176	160	149	152	93	126	108	83	156	224	280	110	133	283	198	98	202	113	158	154	153
LOC100741650	129	109	88	65	89	79	134	75	74	90	59	75	109	74	97	93	174	91	47	112	75	98	83	86
LOC100741651	621	638	622	534	578	704	469	508	488	470	458	619	778	809	517	718	845	671	441	495	553	540	415	600
LOC100741652	2	0	0	0	0	0	0	0	0	0	0	1	0	3	1	2	1	2	0	0	1	2	0	2
LOC100741653	0	0	0	0	0	0	0	0	0	0	1	0	0	1	2	0	1	0	0	0	0	0	0	0
LOC100741654	590	765	610	758	524	738	368	579	403	525	400	578	649	1045	466	599	858	775	430	441	617	538	426	583
LOC100741655	1851	1674	1742	1344	1327	1835	957	890	1154	1165	1005	1765	1327	2289	1356	1383	1169	1609	1134	1021	1152	1828	1893	1956
LOC100741656	1706	1405	1668	1227	852	1566	334	452	809	824	1345	1456	605	1592	966	1464	441	1160	1170	458	1120	1700	1641	1859
LOC100741657	757	899	681	632	699	769	680	659	618	686	447	909	835	891	621	580	1212	769	490	667	742	888	630	882
LOC100741658	1317	1410	1418	1056	1164	1481	1001	1095	1046	964	1104	1492	1535	1774	1169	1556	1986	1417	1053	1044	1179	1280	1162	1330
LOC100741659	840	795	775	612	510	758	328	474	489	496	494	846	460	894	568	651	485	695	515	345	640	813	771	914
LOC100741660	4704	4873	4489	3706	4925	4819	5036	3843	4051	3656	3325	4494	7369	6769	3800	4905	8791	4981	3520	5055	3800	4177	4010	4146
LOC100741662	437	323	331	273	290	426	253	240	311	279	218	352	365	462	283	362	356	373	214	242	245	317	342	389
LOC100741663	16	11	12	10	7	12	17	12	12	7	17	17	9	38	7	10	10	9	5	7	7	12	14	8
LOC100741664	540	700	599	510	620	630	587	514	493	518	255	528	803	782	487	585	1145	649	338	662	443	599	436	548
LOC100741665	566	726	539	679	648	616	455	538	446	527	335	670	796	1288	473	566	823	765	486	440	608	520	431	605
LOC100741666	7	2	1	3	1	0	2	4	8	6	1	2	1	2	0	1	2	2	4	2	3	5	3	2
LOC100741667	148	150	146	126	126	140	93	118	104	116	96	84	148	194	99	124	190	152	118	88	132	131	144	132
LOC100741668	8659	8915	8129	6659	5268	7661	4013	3573	4643	5596	3883	7153	5054	8071	6143	6453	4635	7781	5316	4696	6255	8268	8718	9555
LOC100741669	491	667	502	472	543	529	443	388	422	420	286	460	745	865	402	467	723	664	368	464	535	410	343	523
LOC100741671	23	39	30	26	35	18	21	20	23	30	21	19	42	56	21	35	67	44	16	36	38	22	25	23
LOC100741672	867	780	771	630	642	799	499	594	574	525	865	786	656	956	532	1067	854	651	654	597	625	679	545	728
LOC100741673	225	274	252	254	202	246	215	182	191	182	160	262	316	309	180	216	344	306	172	219	199	230	201	226
LOC100741674	132	147	135	105	130	123	84	90	87	82	122	138	106	132	86	162	163	100	89	95	104	123	120	157
LOC100741675	4033	4438	4154	3191	4146	4420	4340	3584	3540	3140	2813	4576	5884	5962	3542	4101	6990	4338	2885	3828	3717	3727	3694	4167
LOC100741677	3193	3767	3020	2860	3290	3310	3656	2794	2719	2727	2095	3243	5456	5143	2853	3658	7492	3649	2451	3532	3053	2736	2691	3025
LOC100741678	5335	4828	4663	3539	3868	4951	3893	3057	3719	3439	3027	5439	4695	8658	3533	3416	5185	4250	2946	3206	3592	4792	5185	5415
LOC100741679	1348	1584	1326	1329	1405	1389	1221	1165	989	1143	755	1426	1829	1957	1165	1246	2354	1568	946	1266	1379	1201	1057	1397
LOC100741680	52	25	39	24	40	43	42	28	37	24	17	34	46	55	34	35	63	33	28	41	39	42	49	39
LOC100741681	406	451	368	319	388	408	439	319	345	282	220	421	576	523	326	343	683	428	251	395	315	367	393	407
LOC100741682	1315	1262	1254	988	847	1413	658	886	796	726	923	1469	1140	1688	1007	1309	1237	1216	877	678	1055	1188	1124	1308
LOC100741683	117	132	129	102	85	117	43	66	65	78	91	112	80	123	70	92	90	113	76	71	93	119	79	144
LOC100741684	799	802	779	615	662	882	594	500	561	452	473	729	798	876	594	643	838	677	453	559	484	734	659	814
LOC100741685	399	495	523	344	487	438	395	309	323	306	166	369	535	557	382	371	689	614	351	417	492	452	362	518
LOC100741686	1473	1576	1478	1296	1026	1556	577	846	985	931	973	1615	1016	1849	1132	1345	1259	1355	1055	808	1264	1437	1413	1522
LOC100741687	354	365	343	290	372	437	357	356	311	321	188	376	490	497	278	343	600	391	218	339	363	339	271	370
LOC100741688	6130	5995	5841	4939	4071	6200	2555	4134	3687	3409	4002	5545	4559	7004	3966	5913	4717	5516	3819	3207	4519	5309	4365	5495
LOC100741690	75	59	62	52	28	39	38	34	49	33	21	64	34	60	27	28	59	39	40	35	41	54	40	60
LOC100741691	395	425	354	326	328	397	240	298	262	255	242	353	360	489	303	287	454	414	255	270	310	322	293	366
LOC100741692	1407	1370	1373	980	1147	1421	1187	877	1032	930	831	1354	1414	1706	1192	1284	1759	1414	914	1230	1114	1370	1244	1365
LOC100741693	603	614	565	583	499	611	417	573	412	383	380	587	658	796	394	586	647	540	375	370	530	506	390	529
LOC100741694	10	11	8	6	3	10	12	5	5	3	4	16	11	13	11	5	11	13	9	6	13	8	8	12
LOC100741695	1446	1823	1644	1439	1538	1532	1516	1039	1124	1329	788	1622	2003	2116	1144	1053	2210	1715	1093	1464	1286	1753	1754	1760
LOC100741696	4359	5138	4438	4175	5002	4925	4421	4156	3776	3569	3361	4966	7225	7079	3779	5125	8782	5369	3556	4122	4215	3802	3574	4130
LOC100741697	16	15	21	11	9	15	4	9	10	11	22	5	10	11	10	11	10	10	8	5	8	12	13	15
LOC100741698	938	1030	913	812	946	951	790	761	708	706	576	1000	1175	1304	783	867	1432	1061	653	782	909	907	952	1050
LOC100741699	6503	5522	5695	4291	3909	6336	2921	3290	4008	3413	3823	6050	3961	7268	4203	5049	3876	4593	3343	2892	3806	5877	6380	6591
LOC100741700	10	5	9	4	3	12	3	11	13	4	6	5	9	9	2	8	11	3	3	6	4	17	6	7
LOC100741701	409	492	406	337	424	429	356	346	324	272	213	421	503	544	322	335	703	397	267	364	418	348	311	407
LOC100741702	426	414	420	288	240	405	157	163	264	218	302	439	227	477	279	312	176	294	262	177	254	467	349	477
LOC100741703	3	4	2	3	7	1	0	2	1	0	0	1	2	3	1	1	2	2	2	5	0	4	0	0
LOC100741704	918	1050	916	751	994	924	781	873	700	735	564	871	1360	1335	766	919	1657	1104	688	869	782	814	718	913
LOC100741705	712	612	623	489	530	668	387	354	424	436	396	554	553	648	477	625	525	605	458	394	469	666	645	622
LOC100741706	8535	8334	8345	6461	5933	8470	4769	5168	5399	5291	5362	8220	6134	8983	6137	7637	6917	7469	5136	5077	6756	8266	7972	8588
LOC100741707	43	48	73	48	45	71	30	24	45	51	27	70	44	55	25	36	64	58	30	32	41	67	52	64
LOC100741708	766	778	613	617	532	774	430	595	501	517	469	655	644	850	499	715	882	674	468	460	564	656	410	653
LOC100741709	449	513	411	390	475	492	378	386	344	280	303	492	632	634	394	437	762	448	351	381	445	367	407	440
LOC100741710	29	20	34	20	24	23	17	22	19	20	16	46	18	50	23	34	28	21	18	12	29	26	36	27
LOC100741711	1187	1322	1211	841	1186	1252	966	1045	997	794	874	1098	1299	1498	851	1079	1679	2127	810	1007	873	1108	797	1004
LOC100741712	3255	4380	4198	3566	4092	3346	4340	2661	3270	4992	2454	4254	5881	5384	3017	3327	7417	6249	2801	4139	3455	3931	3438	4580
LOC100741713	4067	4639	4028	3736	3878	4031	3442	2900	3038	3432	2526	3604	4694	5060	3263	3985	6309	4935	3354	3979	3394	3793	3564	4243
LOC100741714	2090	2144	2086	1687	1680	2253	1291	1498	1541	1445	1300	2110	1911	2637	1534	1557	2032	2022	1254	1419	1676	2020	1809	2200
LOC100741715	1564	1641	1476	1271	1492	1627	1111	1173	1166	1173	1121	1686	1852	2217	1300	1659	2049	1541	1170	1224	1365	1271	1299	1509
LOC100741717	1089	1171	1047	881	952	1130	850	842	750	843	655	1094	1456	1560	796	1249	1542	1264	713	951	951	949	847	1049
LOC100741718	841	809	816	674	598	837	387	562	520	530	441	680	668	956	507	618	781	737	528	490	646	747	546	759
LOC100741719	1634	1644	1581	1387	894	1584	528	675	899	908	1187	1525	978	1809	1023	1458	705	1571	1162	613	1193	1624	1346	1701
LOC100741720	143	132	160	127	113	84	93	104	111	105	43	152	130	191	90	82	147	145	89	98	133	147	90	118
LOC100741721	1735	1920	1763	1439	1386	1838	1097	1201	1220	1242	1210	1912	1834	2381	1350	1559	1893	1756	1190	1125	1490	1629	1609	1801
LOC100741723	819	1015	895	775	793	882	686	741	686	672	533	960	1141	1299	648	830	1304	966	618	647	811	772	699	897
LOC100741724	64	48	75	83	47	91	22	92	33	20	41	30	55	69	31	56	39	39	13	30	46	70	10	57
LOC100741725	2	0	1	1	1	1	1	0	0	1	0	0	2	0	0	0	1	0	1	1	0	1	2	0
LOC100741726	660	743	624	615	458	650	223	455	410	486	503	701	404	791	493	701	472	689	513	327	509	622	579	697
LOC100741727	1093	1348	1235	1185	1214	1149	915	1066	872	965	622	1275	1437	1714	961	1022	1987	1406	805	955	1096	1052	852	1253
LOC100741728	448	524	446	414	330	476	232	285	287	308	283	397	439	585	319	420	354	434	293	280	363	438	606	501
LOC100741729	197	177	146	184	112	188	52	119	79	106	84	135	109	177	106	133	98	133	86	64	111	185	93	178
LOC100741730	1816	2192	1886	1774	1871	1905	1694	1735	1687	1593	1210	2184	2717	2766	1669	1749	3270	2266	1350	1634	1930	1950	1655	2133
LOC100741731	2543	3214	2672	2305	2766	2793	2648	2211	2303	2375	1721	3109	3811	4007	2249	1921	3919	3161	1691	2481	2141	2517	2752	2878
LOC100741732	101	127	114	116	101	126	122	74	105	95	66	107	166	171	61	108	217	154	86	110	88	131	76	120
LOC100741733	116	144	142	114	194	82	81	198	73	131	76	147	170	250	95	154	296	126	92	188	133	192	93	164
LOC100741734	1228	1142	1096	898	675	1228	445	676	643	668	706	1101	753	1274	754	1068	728	950	704	603	876	1049	997	1185
LOC100741735	1418	1564	1416	1260	1404	1420	1173	1090	1091	1166	969	1629	1802	2031	1227	1435	2173	1610	1131	1206	1364	1397	1256	1602
LOC100741736	1873	1928	1869	1474	1638	1848	1380	1432	1342	1325	1064	1867	2058	2398	1394	1536	2327	1937	1209	1283	1541	1658	1636	1759
LOC100741737	650	728	643	643	623	682	673	574	548	534	382	711	960	1250	532	563	1150	766	490	585	546	479	446	601
LOC100741739	22	12	15	18	13	18	11	8	12	9	5	12	15	12	10	11	14	26	11	15	6	13	2	12
LOC100741740	84	117	94	85	92	94	95	111	78	77	93	91	105	120	56	90	131	302	54	110	86	95	61	91
LOC100741741	117	92	121	93	78	121	27	43	70	65	90	92	64	129	70	84	37	90	65	32	98	140	137	150
LOC100741742	4138	3979	3831	2836	2854	3845	2366	2580	2786	2384	2272	3713	3171	4506	2780	3425	3163	3264	2453	2472	2738	3568	3750	4304
LOC100741743	213	228	178	170	166	191	142	138	131	161	127	199	181	291	146	166	269	303	161	161	164	213	155	168
LOC100741744	8	9	10	10	12	6	4	6	9	8	10	5	9	6	7	3	18	10	3	2	11	10	10	12
LOC100741745	207	149	165	115	63	186	29	40	83	86	124	181	45	140	99	116	31	93	80	35	90	189	193	232
LOC100741746	1026	1172	1065	973	1056	1054	1011	890	827	857	713	1120	1457	1454	790	1182	1935	1187	825	1082	972	1038	1032	1026
LOC100741747	5062	6395	5376	5255	5434	5673	4776	4636	3986	4536	3263	5550	7714	10591	4167	5892	9695	6992	3860	4775	5597	5922	4158	5557
LOC100741748	2441	2290	2386	1819	1671	2396	1128	1353	1488	1476	1640	2326	1568	2733	1858	2236	1792	2089	1457	1305	1749	2160	2127	2432
LOC100741749	4160	4687	4327	3699	5349	4612	5039	4035	4077	3756	3437	5003	7987	8524	3779	5140	10298	5281	3672	4516	4232	3719	3445	3907
LOC100741750	856	843	764	662	750	831	592	700	614	476	454	915	946	1234	609	843	1215	810	505	655	789	816	668	813
LOC100741751	1194	1134	920	1063	790	1306	604	1071	737	718	666	959	965	1333	761	1100	1051	1108	631	643	945	929	654	1062
LOC100741752	0	1	0	1	1	2	0	2	1	3	1	0	5	1	1	0	3	3	0	3	1	0	0	3
LOC100741753	6818	7733	6793	6007	6515	6952	5735	5837	5011	5091	4553	6737	9128	9048	5457	7926	10631	7710	5154	6355	5700	5980	5763	6393
LOC100741754	19171	19882	18854	15265	16538	19626	13584	14393	12912	12730	14724	18117	19260	23645	14131	21803	23216	18391	13771	15013	15649	16922	14360	17388
LOC100741755	761	671	681	585	468	841	337	464	439	450	434	695	493	809	512	597	487	614	389	414	510	701	527	682
LOC100741756	1035	1144	1036	909	975	1047	846	812	855	817	607	1077	1328	1464	909	964	1602	1133	743	853	932	997	860	1105
LOC100741757	6676	8554	7299	6318	6195	6512	5027	4993	4651	5593	3769	6344	7269	7756	5247	6271	9338	12755	5337	6010	5724	7016	5785	6451
LOC100741758	884	726	647	469	662	750	974	508	645	582	322	726	786	850	679	469	1008	655	317	685	476	684	633	695
LOC100741759	458	554	533	401	499	461	436	397	396	385	350	493	597	671	388	420	809	569	342	425	460	458	438	472
LOC100741760	952	1152	1025	940	1062	981	798	919	782	812	573	991	1276	1630	847	1022	1747	1273	704	856	944	940	769	1005
LOC100741762	1688	1918	1855	1451	1309	1614	1024	818	1393	1445	863	1894	1517	2461	1220	1187	1435	1616	1207	1019	1684	1954	2004	2308
LOC100741763	964	1079	1009	864	1037	1029	1040	832	937	815	636	1118	1432	1418	855	1006	1753	1101	748	1056	863	915	908	1060
LOC100741765	1192	1327	1223	1178	1189	1254	919	1014	857	943	669	1241	1535	1745	968	1172	1912	1406	868	1014	1113	1075	855	1138
LOC100741767	822	867	788	629	687	817	612	561	573	580	553	790	968	1019	666	930	1055	730	625	720	746	819	756	738
LOC100741768	441	473	411	337	314	427	255	372	278	312	248	354	413	453	264	351	461	435	249	272	366	378	330	467
LOC100741769	13	7	8	9	9	13	7	8	5	9	9	14	9	15	6	8	10	13	3	6	5	14	5	12
LOC100741770	14	10	12	9	17	15	9	13	16	12	6	13	8	19	15	12	12	11	7	8	19	9	16	14
LOC100741771	151	206	165	142	146	178	150	133	135	126	112	172	229	220	136	171	283	182	110	143	133	146	132	142
LOC100741772	4	1	2	1	2	0	1	8	2	0	1	3	4	0	2	0	3	4	1	1	1	5	2	1
LOC100741773	856	883	817	772	786	915	508	696	567	590	538	757	854	1134	634	832	1058	821	578	600	861	692	541	768
LOC100741774	24	18	13	14	6	16	11	9	11	7	7	15	13	19	6	10	17	9	6	12	7	6	9	14
LOC100741775	798	962	849	874	758	858	656	720	631	603	476	877	1244	1538	699	745	1354	1112	607	620	805	717	651	849
LOC100741776	159	177	133	132	130	177	113	134	137	119	93	145	163	223	128	144	200	197	109	127	140	155	101	168
LOC100741777	1260	1530	1298	1294	1095	1343	783	988	734	903	805	1284	1212	1744	848	1275	1398	1400	972	895	1185	1261	956	1352
LOC100741778	1050	938	802	618	1116	825	886	725	538	824	443	892	1204	1170	690	909	1438	1066	593	559	582	746	838	650
LOC100741779	1649	1707	851	1601	1294	1659	1330	942	1200	1414	611	1749	1929	2404	1287	1583	1838	1981	1364	1316	1020	1596	1418	1783
LOC100741780	940	1028	830	789	821	838	871	780	689	721	527	936	1117	1177	888	646	1271	837	682	849	743	888	1442	927
LOC100741781	1168	928	1023	774	543	1102	257	416	605	512	750	921	452	1034	740	984	309	755	691	394	705	1093	1168	1121
LOC100741782	586	510	584	379	330	590	174	228	292	262	361	463	256	622	358	552	209	453	334	210	346	475	557	594
LOC100741783	13133	14343	13114	11120	11995	13006	10658	9435	9055	10253	7913	12572	16514	16561	10349	11132	18062	15033	8408	10440	10485	11642	10662	12826
LOC100741787	1234	1253	1087	976	864	1170	691	865	824	732	775	1090	966	1376	769	1214	1090	1028	700	819	877	1025	809	1076
LOC100741788	1955	1716	1687	1412	1056	1774	848	1078	1191	1059	876	2015	1113	2632	1130	1494	1280	1329	1091	890	1605	1972	1958	2115
LOC100741789	438	430	393	343	329	389	367	328	324	298	200	494	426	693	294	283	541	321	268	340	333	427	631	472
LOC100741790	479	554	532	501	446	485	259	344	324	411	352	546	475	731	373	492	585	596	432	325	536	554	448	552
LOC100741791	29	37	33	37	46	38	38	32	28	21	40	48	44	50	42	39	36	46	30	33	33	42	46	46
LOC100741792	1361	1476	1243	1204	1114	1421	806	1057	840	965	944	1345	1438	1906	1036	1415	1602	1414	921	828	1139	1147	964	1297
LOC100741793	3939	4693	3895	3698	3680	4030	3044	3009	2923	3036	2687	3904	4545	5164	3199	4613	6453	4537	2959	3267	3437	3542	2887	4002
LOC100741794	744	808	747	620	736	783	710	623	666	583	534	787	944	1048	590	637	1329	776	482	655	649	795	674	754
LOC100741795	3838	5003	3966	3345	3179	4494	2418	3301	2295	2896	2324	3286	3966	4663	2878	3107	4938	4541	2788	3225	2799	4305	2770	3597
LOC100741796	2035	1927	1819	1415	1763	1954	1510	1528	1359	1346	1220	1795	2294	2397	1419	1946	2486	1865	1168	1673	1579	1661	1393	1708
LOC100741797	2381	2002	2206	1659	1041	2191	470	566	1145	1075	1605	1836	734	1974	1334	1981	507	1339	1407	656	1277	2204	2421	2610
LOC100741798	1255	1362	1187	1037	848	1239	631	762	782	839	786	1155	927	1587	911	1084	1025	1179	891	718	1013	1165	1061	1280
LOC100741799	2758	2989	2763	2197	2144	2865	1877	1597	1780	1921	1806	2572	2659	3236	1899	2990	3023	2902	2054	2082	2140	2847	2544	2752
LOC100741800	340	320	238	199	288	309	277	192	286	214	189	340	374	403	209	308	458	307	214	265	261	315	248	304
LOC100741801	334	351	298	311	228	303	172	236	245	205	186	280	286	398	223	342	351	318	196	207	237	377	175	353
LOC100741802	330	434	452	359	348	304	320	250	281	290	224	374	497	633	233	286	695	511	299	329	288	422	365	418
LOC100741803	1374	1491	1399	1181	1212	1328	1017	1053	936	969	831	1427	1523	1775	1289	1572	1798	1340	1121	1050	1161	1259	1538	1270
LOC100741804	1638	1792	1717	1327	1256	1671	804	1159	1069	1100	900	1859	1282	2007	1101	1408	1615	1403	1192	987	1460	1748	1410	1797
LOC100741805	116	69	82	94	64	85	49	60	97	61	94	76	64	134	71	163	84	136	132	135	103	153	151	157
LOC100741806	107	86	90	55	57	91	42	58	59	53	82	90	61	117	71	97	61	114	64	54	64	95	101	112
LOC100741807	1576	1181	1418	1070	670	1296	449	464	747	635	1017	1222	670	1283	868	1225	432	966	1036	466	916	1339	1500	1788
LOC100741808	351	331	380	288	223	379	174	226	217	195	184	431	312	480	245	317	338	267	221	190	285	330	279	344
LOC100741809	2699	3212	2853	2433	2685	2887	2717	2161	2229	2286	1667	2971	3367	3555	2137	2540	4261	2936	2027	2612	2369	2832	2802	2886
LOC100741810	96	99	95	77	75	70	50	36	58	61	71	80	70	101	61	81	79	90	59	48	77	88	89	119
LOC100741811	301	356	247	240	380	183	213	233	154	282	138	218	271	326	141	170	433	315	165	176	208	232	220	242
LOC100741813	369	434	389	387	403	383	204	296	240	335	222	324	418	528	337	422	662	505	293	382	387	341	229	419
LOC100741814	1238	1155	1082	984	882	1286	799	1070	793	747	692	1195	1025	1387	847	1143	1247	973	723	768	910	1073	948	1172
LOC100741815	1363	1435	1299	1185	1240	1341	961	996	968	977	814	1356	1441	1821	1069	1289	1832	1413	903	1038	1115	1170	1209	1331
LOC100741816	13	29	36	33	15	9	12	14	21	16	10	21	22	40	12	14	31	25	14	20	19	18	15	24
LOC100741817	2184	2248	2026	1870	1787	2134	1335	1510	1533	1546	1615	2320	2244	2934	1785	2380	2566	2219	1483	1455	1833	1948	1858	2153
LOC100741818	1183	1362	1204	1178	1174	1268	989	1120	929	952	700	1192	1706	1872	937	1092	1701	1389	833	1120	938	894	821	1164
LOC100741819	431	457	314	318	354	408	273	340	268	345	249	469	427	485	334	431	506	321	280	291	411	451	319	390
LOC100741820	570	632	531	550	405	592	315	557	310	331	322	497	500	686	326	525	617	551	357	309	389	459	267	514
LOC100741821	1507	1370	1354	1174	899	1590	549	936	841	812	1077	1351	923	1566	890	1409	954	1196	970	654	1028	1344	1111	1366
LOC100741822	1579	1742	1539	1253	1412	1645	1228	1108	1281	1073	1037	1644	1699	1945	1243	1507	2113	1572	1079	1376	1252	1413	1477	1543
LOC100741823	1	0	0	0	0	0	0	0	0	0	0	0	0	0	0	1	1	0	0	0	0	0	0	0
LOC100741824	2	2	0	0	0	1	0	1	0	1	1	0	0	2	3	0	1	0	1	0	1	0	0	2
LOC100741825	718	870	675	679	690	732	674	686	543	585	510	811	986	1175	592	807	1207	846	506	646	721	628	514	731
LOC100741826	788	741	737	724	545	747	389	646	444	469	301	664	670	759	459	706	760	725	422	508	659	695	475	787
LOC100741827	1193	1222	1065	860	1040	1236	853	993	823	709	745	1148	1320	1243	799	1171	1324	1298	801	878	907	1006	887	1059
LOC100741828	613	577	543	560	510	574	416	502	420	425	423	513	610	769	396	482	685	641	387	485	570	618	381	624
LOC100741829	2979	4393	3617	3177	3471	2985	3562	2367	2407	2745	1688	2933	5190	4272	2538	2049	5395	4538	2977	3418	2947	3616	2852	3629
LOC100741830	695	722	650	517	563	707	455	515	463	498	438	683	701	873	478	613	796	693	439	483	535	647	509	677
LOC100741831	5235	4828	5044	4316	3430	5630	2605	2301	3458	3398	3482	5327	3295	5890	4422	4164	2426	4314	2903	2302	3420	5586	4919	6256
LOC100741832	550	508	498	429	422	581	442	411	368	365	330	460	580	596	425	470	631	521	318	389	409	508	431	524
LOC100741833	1400	1281	1310	1104	822	1341	580	721	834	831	917	1337	944	1656	918	1207	914	1181	855	679	1061	1311	1248	1401
LOC100741834	21	13	18	23	22	21	25	15	14	13	19	24	29	57	11	18	36	16	13	19	17	26	34	35
LOC100741835	542	587	544	555	480	627	439	541	404	449	342	527	765	1061	446	557	764	645	386	436	458	446	291	474
LOC100741836	1760	1624	1737	1358	1032	1704	741	960	1077	1012	1094	1694	1236	1793	1201	1588	1222	1487	1116	915	1367	1582	1540	1824
LOC100741837	24067	25528	23510	19368	23410	24263	18179	17461	17581	17834	19719	24617	24794	30472	18710	27202	26543	31122	18236	18858	19268	21966	18593	23288
LOC100741840	4116	4871	4413	3815	4020	4345	3464	3347	3272	3341	2872	4631	5393	5885	3595	4173	7053	4900	3124	3629	3716	3995	3675	4313
LOC100741841	1739	1894	1701	1448	1800	1909	1891	1472	1516	1325	1096	1800	2634	2325	1392	1432	3167	1906	1144	1919	1314	1660	1327	1702
LOC100741842	861	919	875	744	704	936	472	636	539	574	688	914	722	1071	583	881	881	856	550	609	758	847	719	908
LOC100741843	8	1	0	5	6	4	11	7	11	4	7	10	5	18	6	15	4	0	2	5	5	1	9	2
LOC100741844	424	480	450	414	492	480	427	339	378	356	271	557	604	621	398	301	872	584	338	426	478	485	396	515
LOC100741845	2259	2240	2141	1891	1877	2421	1673	1634	1528	1550	1391	2189	2189	3102	1706	2153	2634	2178	1506	1673	1957	2032	2090	2303
LOC100741846	148	160	178	141	68	154	32	66	77	84	132	168	92	181	92	124	47	136	101	61	120	157	164	180
LOC100741847	951	1055	923	873	945	1047	945	834	771	740	643	1057	1253	1282	841	849	1578	1030	683	895	823	865	892	1055
LOC100741848	1478	1489	1408	1174	904	1407	794	742	817	935	818	1374	924	1770	1006	989	858	1340	948	647	1070	1454	1609	1549
LOC100741849	28	36	39	35	43	52	39	29	24	30	25	34	64	51	36	26	70	48	18	30	30	41	36	32
LOC100741850	202	144	168	106	72	151	34	36	81	73	112	136	56	157	84	132	30	88	117	29	105	168	188	227
LOC100741851	1025	1130	1079	904	971	1126	808	881	852	880	681	1144	1201	1351	875	1119	1543	1107	733	891	971	1001	1020	1034
LOC100741854	1411	1619	1411	1228	1418	1587	1308	1082	1217	1121	1021	1500	1962	1938	1273	1526	2125	1613	1110	1261	1242	1261	1272	1518
LOC100741856	24	14	21	12	11	13	12	6	9	18	13	12	27	17	8	19	26	23	8	16	7	24	15	20
LOC100741857	993	918	751	359	805	895	590	572	466	467	348	612	929	788	554	503	519	1200	387	455	267	449	659	511
LOC100741858	1893	2283	1944	1665	1906	1936	2202	1797	1902	1704	1433	2136	3129	2435	1578	2141	3721	2226	1459	1968	1650	1949	1878	1915
LOC100741859	16874	19941	17052	15201	16633	17023	13703	13138	11845	14038	9706	17063	22850	22906	14659	17481	27737	22261	12467	15294	14293	16568	16696	17740
LOC100741860	1745	2658	2018	1912	2233	1492	1627	1659	1264	1826	1030	1633	2564	3055	1423	1400	4271	2156	1231	1437	1445	1502	1431	1698
LOC100741861	957	1069	1050	867	866	1035	787	691	796	787	675	931	1129	1356	741	839	1361	1172	698	755	870	999	1141	1092
LOC100741862	93	105	68	73	123	90	73	79	59	73	32	63	100	93	70	63	128	93	54	64	62	90	64	73
LOC100741863	572	592	583	524	387	582	294	301	388	391	398	605	455	690	400	624	471	620	430	349	433	527	517	601
LOC100741864	3521	3681	3287	2855	2891	3421	2598	2497	2429	2456	2402	3301	3643	4567	2820	3815	4377	3316	2330	2668	2735	3137	2809	3243
LOC100741865	236	199	188	151	156	191	134	163	161	125	112	171	229	220	156	247	232	170	121	112	146	163	94	162
LOC100741867	60	13	8	5	4	78	47	47	32	6	25	55	36	73	60	38	10	8	8	7	6	7	27	6
LOC100741868	2800	2956	2587	2400	2363	2934	1849	2379	1741	1810	1647	2423	2860	3193	1933	2491	3257	2676	1708	1941	1977	2310	1736	2471
LOC100741869	1481	1781	1547	1375	1549	1557	1440	1214	1218	1227	928	1574	2180	2156	1309	1561	2589	1775	1141	1491	1278	1336	1319	1488
LOC100741870	1910	1751	1807	1286	1444	1861	1217	1133	1307	1110	1176	1825	1801	2242	1359	1699	1930	1710	1205	1231	1445	1614	1519	1756
LOC100741871	1254	1242	1168	926	967	1219	855	906	808	838	791	1256	1235	1529	866	945	1524	1254	802	876	990	1047	1002	1228
LOC100741872	1033	1144	980	852	926	1039	763	776	783	748	643	1020	1174	1292	890	939	1662	1098	735	855	964	859	840	948
LOC100741873	1444	1188	1216	944	652	1287	291	529	689	683	898	1227	538	1343	764	1241	421	893	809	405	847	1227	1255	1461
LOC100741874	68	62	75	50	25	67	11	10	20	45	66	54	26	71	32	46	10	38	49	22	36	103	114	105
LOC100741875	245	332	312	272	262	250	228	163	211	220	228	344	385	506	209	200	344	360	258	249	218	296	417	359
LOC100741876	2798	2803	2615	2094	2005	2435	2009	1481	1903	1889	1383	2813	2534	3363	1888	2466	2427	2451	1623	1797	2039	2793	3088	3053
LOC100741877	1928	2141	1943	1769	1725	1994	1491	1574	1451	1479	1263	2167	2159	2629	1499	1702	2574	2150	1311	1514	1764	1833	1605	2023
LOC100741878	418	429	422	334	298	438	162	259	237	254	275	398	205	505	255	380	242	413	282	191	343	405	286	496
LOC100741879	2181	1926	1890	1588	1078	1989	774	907	1087	1037	1186	1763	1182	2109	1254	1384	958	1741	1143	750	1247	1785	1676	2076
LOC100741880	4100	5676	4624	4742	5020	4661	4018	3790	3623	4194	2703	4499	6397	5829	3570	5643	9099	5569	3607	4556	4200	4308	3632	4527
LOC100741881	1	2	2	2	2	3	0	1	2	1	3	3	0	2	0	5	2	3	4	2	0	0	0	3
LOC100741882	5909	5325	5530	4079	3901	5966	3561	2935	3813	3424	3397	5694	4604	7064	4050	5723	5004	4751	3818	3784	4155	5519	5978	6016
LOC100741884	1704	1968	1713	1414	1717	1830	1632	1482	1429	1372	1159	1766	2285	2408	1440	2008	3025	2045	1221	1646	1485	1515	1447	1699
LOC100741885	819	892	790	773	598	826	357	571	476	491	530	746	669	1024	521	747	844	837	522	396	756	776	636	755
LOC100741886	564	557	567	419	302	542	139	281	305	326	354	611	250	626	341	415	220	445	347	221	451	568	551	635
LOC100741887	676	871	627	695	580	545	577	591	460	559	350	494	731	1130	343	858	2092	703	469	898	721	657	430	662
LOC100741888	0	0	0	1	1	1	0	0	1	0	0	0	1	0	1	2	1	0	0	0	0	0	0	2
LOC100741889	3197	3457	3136	2961	2615	3688	2185	2629	2217	2269	2339	2976	3195	4029	2537	4288	4379	3379	2295	2182	2664	3063	2676	3185
LOC100741890	1224	1237	1170	1072	961	1314	707	959	811	757	829	1198	1131	1464	914	1172	1221	1179	826	774	1047	1076	918	1175
LOC100741891	786	750	655	527	715	869	818	685	721	481	478	826	941	809	623	669	1184	620	364	810	567	621	630	741
LOC100741893	535	682	571	532	469	606	341	442	456	436	356	640	499	676	453	489	765	612	436	367	529	583	442	677
LOC100741894	1655	1679	1640	1263	1156	1648	866	938	1082	1041	1097	1558	1338	1904	1149	1657	1303	1610	1046	925	1281	1495	1535	1803
LOC100741895	52164	87704	64095	84413	61994	58493	69171	44213	39329	53918	30245	63815	93689	108566	49146	66504	103962	76235	52479	74435	50789	78138	58133	71012
LOC100741896	1120	1240	1085	1093	1112	1189	756	849	872	867	803	1171	1278	1705	971	1201	1639	1273	846	820	960	1108	853	1083
LOC100741897	1926	1822	1654	1534	1337	2038	1403	1479	1505	1178	1380	2259	2695	2831	1508	2198	1928	1747	1189	1141	1359	1530	1505	1699
LOC100741898	3011	2383	2396	1932	2195	2726	1751	1774	1665	1974	1184	2175	3102	3133	2169	2544	3593	2805	1753	2121	1991	2310	1816	2118
LOC100741899	116	99	84	102	81	141	96	92	71	75	82	116	119	164	71	146	140	125	80	74	86	103	94	108
LOC100741900	3112	3349	3138	2502	2673	3324	2500	2171	2267	2118	1946	2957	3408	3628	2543	3623	4193	3318	2258	2619	2415	2925	3504	2940
LOC100741901	7088	7174	6706	6241	4892	7384	2698	4698	4121	4330	5086	6473	5112	9192	4862	7109	5823	6704	5090	3629	5983	6374	5098	6717
LOC100741902	630	660	550	567	447	629	299	445	336	437	402	546	470	805	508	544	572	633	432	315	589	597	412	621
LOC100741903	701	740	646	569	488	649	288	421	398	443	415	682	545	824	465	589	541	631	474	367	597	652	595	680
LOC100741904	2483	2591	2367	2016	1878	2496	1378	1589	1699	1632	1676	2601	2182	3042	1873	2280	2499	2411	1744	1565	2141	2344	2115	2538
LOC100741905	176	157	147	111	91	145	98	91	97	103	67	121	140	181	122	105	142	142	69	117	113	218	136	159
LOC100741906	2761	2569	2457	2141	1891	2853	1181	1986	1609	1466	1736	2586	2078	3417	1744	2749	1941	2192	1602	1349	1918	2324	2122	2581
LOC100741907	6436	7855	6776	6052	6083	7064	5742	5368	4458	4757	3540	5993	8626	8783	5565	6695	11034	7905	4626	5818	5422	6265	5190	5801
LOC100741908	1131	1388	1181	1052	1166	1381	1057	1070	995	1028	784	1252	1832	1605	1093	1199	2213	1483	877	1141	1081	1110	866	1260
LOC100741909	1029	1063	1021	845	767	1081	550	633	661	684	713	1019	883	1308	763	1183	1043	940	711	621	886	930	833	974
LOC100741910	641	689	638	599	560	653	375	530	404	433	379	586	677	970	426	699	837	803	460	431	611	552	494	603
LOC100741911	73	140	92	115	88	82	71	73	83	68	69	164	213	186	60	108	157	135	77	125	93	106	94	126
LOC100741912	886	1064	920	874	672	990	503	739	682	651	515	934	973	1261	694	565	1024	1175	704	585	802	914	690	1069
LOC100741913	6608	5999	6375	5233	4997	7110	3114	4826	4121	3828	4011	6131	5196	7891	4519	5862	6020	6050	4055	3902	5228	5777	4774	6106
LOC100741914	677	781	678	631	721	717	541	629	561	583	477	702	742	1027	584	657	1055	813	537	547	677	688	568	767
LOC100741915	804	773	754	568	392	768	154	320	390	396	678	742	394	942	441	816	311	668	595	261	641	774	698	838
LOC100741916	145	142	130	136	117	184	110	150	89	108	89	135	114	171	88	181	158	118	84	96	123	148	95	160
LOC100741917	6666	7427	6576	6059	6684	7137	6358	5823	5595	5253	5028	7060	9561	9905	5238	7847	12653	8027	5119	6278	6125	5977	5456	6232
LOC100741918	35337	36348	35572	29727	27664	36968	18388	24544	22894	24315	23260	34525	27041	48045	25824	38563	30905	37755	25706	21559	32358	31959	32300	36509
LOC100741919	958	1021	948	843	774	992	576	712	683	718	589	963	934	1157	728	912	1059	931	611	678	797	935	731	969
LOC100741920	467	565	445	469	492	469	353	364	369	374	328	473	523	669	425	381	791	571	340	397	440	443	377	538
LOC100741921	3	8	4	5	5	7	2	1	9	1	9	7	7	11	5	5	7	8	4	8	5	3	10	12
LOC100741923	0	0	0	1	0	0	0	1	0	0	0	2	2	0	0	0	3	3	0	0	1	1	1	1
LOC100741924	2785	2290	2251	1934	1740	2828	1811	2092	1949	1480	1542	2305	2147	3060	1860	2708	2074	2026	1349	1568	1874	2155	2166	2418
LOC100741925	14587	16435	14520	13454	11046	14728	9453	9265	9271	10112	9787	13523	14456	17992	10482	14677	16014	15372	10888	10780	11502	14689	12078	14794
LOC100741926	16	33	19	16	34	26	15	19	17	13	15	23	37	33	16	23	40	22	23	21	17	14	6	14
LOC100741927	1893	1956	1877	1689	1783	2070	1683	1641	1455	1442	1246	2149	2600	2701	1577	2030	3277	2155	1296	1672	1741	1579	1563	1812
LOC100741928	938	987	853	879	755	966	601	719	626	693	589	878	957	1179	671	878	1002	846	570	690	765	802	662	892
LOC100741929	96	104	73	67	67	107	85	88	104	59	63	106	158	134	99	113	126	87	47	86	99	98	105	77
LOC100741930	396	342	326	275	280	405	245	213	293	254	241	346	342	396	290	393	310	323	203	226	251	328	325	369
LOC100741931	985	1114	967	855	916	965	650	713	792	734	564	1002	1008	1380	720	944	1287	1064	653	784	1091	989	766	1035
LOC100741932	2194	2028	1897	1656	1488	2065	1284	1477	1333	1266	1124	1798	1749	2444	1301	1835	2077	1790	1150	1336	1404	1871	1614	2111
LOC100741933	12715	12815	12034	10662	10941	13855	7310	10067	8678	8017	9759	12464	13078	16826	8885	14544	14958	12748	8633	7373	10715	11003	8592	11581
LOC100741934	772	836	780	681	607	670	481	482	569	496	433	767	598	921	555	748	735	873	488	475	554	908	864	879
LOC100741936	4216	3938	3989	3189	2373	4060	1482	2093	2081	2517	2413	3405	2112	4068	2736	3512	1964	3675	2394	1805	2972	3602	3307	4142
LOC100741937	731	864	800	798	663	886	463	752	534	593	466	725	659	969	471	724	843	767	500	488	650	744	419	796
LOC100741938	2954	3211	2781	2359	2662	3078	2452	2185	2269	2322	1466	3191	3602	4442	2268	2007	4132	3256	2094	2367	2657	2791	2690	3082
LOC100741939	2505	2624	2511	2063	1547	2481	1079	1081	1542	1616	1570	2258	1463	2510	1842	2266	1440	2272	1659	1373	1766	2754	2396	2738
LOC100741940	633	792	688	702	725	775	544	637	532	567	482	689	946	1284	603	792	1212	790	543	595	675	639	522	657
LOC100741941	242	267	231	219	241	256	140	230	122	154	169	218	222	331	197	309	301	264	183	180	215	232	162	246
LOC100741942	634	705	640	534	560	707	551	587	519	497	366	610	817	723	487	586	996	660	376	558	534	597	458	664
LOC100741943	51	62	55	55	34	35	27	26	74	15	21	103	52	75	43	162	69	112	75	65	33	29	52	66
LOC100741944	3147	2651	2316	1616	2227	2619	3185	1664	1973	2144	1182	2207	2363	2308	2499	2291	3013	2457	1113	2422	1352	2486	2559	2503
LOC100741945	73	96	88	88	106	61	64	61	61	65	34	98	108	122	64	57	139	157	58	76	94	98	77	93
LOC100741946	2615	2456	2382	2112	1544	2533	1051	1431	1489	1443	1821	2454	1493	2788	1621	2145	1333	2181	1587	1124	1860	2259	1884	2373
LOC100741947	3767	4144	3655	3140	4255	3775	4390	3195	3105	3199	2641	3672	5916	5483	3088	4158	8640	4364	2912	4277	3325	3128	3281	3672
LOC100741948	14	6	7	15	11	12	8	8	7	6	9	7	9	15	12	6	21	8	9	9	17	9	15	10
LOC100741949	98	157	115	101	103	60	70	82	46	117	35	73	113	116	53	90	151	182	77	84	54	106	63	53
LOC100741950	392	443	371	351	370	422	361	333	342	299	226	391	494	506	279	320	635	462	208	340	354	343	310	368
LOC100741951	207	288	217	238	249	250	206	191	153	208	140	233	297	330	167	196	366	263	166	202	200	220	164	231
LOC100741952	258	186	245	158	99	240	35	36	129	102	218	207	80	250	135	175	31	115	139	45	123	254	273	294
LOC100741953	4202	3743	3688	2746	3261	4320	2704	2852	2926	2492	2760	4055	3548	5258	3195	3531	3810	3769	2672	2680	3215	3572	3553	3971
LOC100741954	756	968	755	772	708	822	558	639	569	636	480	806	1006	1051	651	673	1124	1000	572	625	744	728	651	938
LOC100741955	636	692	621	584	547	662	497	581	451	438	467	736	747	919	477	668	880	674	462	549	546	602	525	679
LOC100741956	3278	3195	3030	2385	2415	3355	1992	2158	2242	2139	2108	2925	2854	3810	2403	2862	3010	3136	2071	2244	2320	3048	2836	3178
LOC100741957	647	639	564	512	452	725	341	439	393	373	324	505	504	722	432	514	527	604	361	355	425	510	438	562
LOC100741958	3110	2826	3082	2216	1705	3124	731	1233	1745	1640	2165	3136	1456	3220	1925	2305	1196	2383	2070	983	2246	3183	3163	3406
LOC100741960	887	765	799	568	625	769	441	388	557	494	492	809	408	793	582	761	526	665	441	488	566	780	584	722
LOC100741961	1135	1297	1250	1020	897	1289	504	657	737	851	792	1278	865	1427	854	984	928	1158	909	609	982	1141	1079	1201
LOC100741962	6	0	0	0	1	8	5	2	5	0	5	4	12	11	2	3	1	1	0	1	0	1	12	0
LOC100741963	1464	1562	1416	1274	1213	1550	787	1006	951	1071	1061	1541	1331	1875	1106	1632	1651	1444	1151	916	1393	1370	1297	1501
LOC100741964	1311	1322	1289	999	1019	1286	819	793	903	903	765	1335	1198	1526	925	1155	1149	1199	795	848	949	1150	1146	1329
LOC100741965	1023	1057	844	689	739	1002	808	668	650	682	663	926	1105	1125	754	985	1042	911	649	612	603	803	903	903
LOC100741966	2529	3018	2692	2233	2400	2356	2479	1830	1931	1915	1597	2751	3446	3827	1956	2557	4100	3327	2097	2406	2268	2488	2287	2760
LOC100741967	3753	3904	3670	3512	2603	3987	2089	3016	2233	2208	2469	3610	4086	5455	2542	3665	4045	3750	2627	2047	2921	3631	2869	3351
LOC100741968	625	760	643	572	567	641	549	542	494	513	354	707	852	1013	478	589	856	806	388	523	566	655	562	700
LOC100741969	862	1066	823	758	824	836	668	683	686	760	437	989	1006	1342	724	498	1317	922	622	626	862	835	811	987
LOC100741970	2291	2378	2173	1891	1941	2408	1806	1887	1701	1465	1720	2199	2543	2663	1661	2579	2878	2113	1566	1856	1814	1922	1722	2005
LOC100741971	395	481	373	322	392	408	346	377	360	342	339	466	617	619	371	485	747	483	367	377	335	419	390	451
LOC100741972	240	184	196	157	128	206	152	149	219	115	94	248	169	380	145	128	173	117	92	103	176	260	274	260
LOC100741973	10261	10495	11230	7593	9798	11886	6484	7603	7307	7351	9451	10663	10167	11101	7756	12239	10858	9316	7239	6840	8531	9514	7571	10134
LOC100741974	1115	1268	1429	1115	1119	1114	794	946	760	841	305	1103	1932	1322	691	658	2220	1131	455	930	555	1115	453	857
LOC100741975	489	567	469	334	435	455	341	330	320	332	256	427	597	504	406	375	789	614	315	455	330	470	388	418
LOC100741976	630	594	533	415	475	616	371	419	386	348	318	764	555	1004	407	433	733	512	363	317	584	758	642	761
LOC100741977	21	26	22	10	21	21	22	18	16	19	13	26	32	24	24	15	39	21	15	22	14	27	17	23
LOC100741978	3995	4985	4308	3851	4342	4360	3825	3641	3439	3661	2637	4787	6533	6258	3902	4040	8292	5470	3129	3893	4183	3807	3738	4477
LOC100741979	131	136	95	115	98	127	99	103	89	92	72	99	146	156	108	137	171	131	86	112	88	111	65	121
LOC100741980	1255	1352	1255	1023	1090	1423	700	934	862	911	871	1318	1078	1589	933	1102	1234	1263	898	912	1088	1223	1003	1351
LOC100741981	6434	5962	6284	4933	3842	6385	3057	2595	4219	4300	3913	6486	3922	7930	4926	5040	2634	4962	3737	2819	4081	6741	7296	7910
LOC100741982	399	374	388	322	226	428	136	266	205	257	237	348	262	382	244	301	252	317	239	195	295	345	290	403
LOC100741983	2041	2074	1983	1567	1463	2038	1111	1210	1355	1231	1496	1974	1540	2153	1445	2287	1517	1862	1375	1219	1445	1773	1866	1998
LOC100741984	979	1227	974	1069	1102	1010	801	850	770	931	588	1097	1463	2063	869	863	1603	1485	739	834	972	951	820	1078
LOC100741985	1236	1162	1143	929	898	1131	861	751	861	868	748	1199	1082	1376	949	759	1145	1103	660	880	845	1099	1099	1242
LOC100741986	978	1052	895	894	891	1060	789	841	757	756	651	1116	1253	1291	784	956	1495	1018	613	832	814	910	804	889
LOC100741987	895	1063	931	913	896	963	678	785	737	814	538	1086	1122	1253	757	823	1352	1163	647	782	944	898	901	998
LOC100741988	1709	1861	1688	1510	1401	1811	968	1202	1181	1197	1151	1731	1543	2079	1313	1671	1655	1806	1203	1155	1612	1632	1385	1730
LOC100741989	492	668	654	503	628	564	481	442	446	483	336	542	759	757	449	519	1038	631	436	655	560	599	418	635
LOC100741990	3962	3585	3567	2759	2833	4000	2845	2233	2915	2661	2356	4352	3397	5129	3065	4125	4417	3253	2477	3078	3211	3833	4290	4206
LOC100741991	1	5	5	0	2	5	3	3	7	3	1	6	5	6	2	5	10	3	3	6	2	4	2	3
LOC100741992	448	316	403	232	189	444	86	117	194	188	321	375	181	385	246	357	98	298	233	128	205	432	384	449
LOC100741993	373	451	413	287	372	415	379	320	301	303	285	435	582	502	314	324	646	393	324	381	336	390	377	411
LOC100741994	261	340	282	285	254	300	201	248	221	234	196	305	353	377	224	210	435	361	222	202	286	215	189	277
LOC100741995	72	66	69	45	65	71	49	63	49	51	38	43	67	77	52	82	112	79	49	63	40	73	47	76
LOC100741996	1167	1183	1097	932	1018	1167	1020	867	936	859	660	1132	1308	1577	956	941	1447	1213	723	908	922	1099	1074	1222
LOC100741997	399	382	292	267	338	363	340	350	301	274	348	282	376	369	316	371	498	242	272	254	208	231	264	265
LOC100741998	1958	2173	1987	1529	1769	1901	1918	1319	1585	1586	1091	2197	2571	2514	1617	1649	2681	2435	1480	1763	1717	1978	2214	2340
LOC100742000	1047	996	1029	563	923	1068	972	690	766	618	687	1009	1274	1296	763	963	1387	937	664	873	731	981	848	934
LOC100742001	637	501	572	369	278	561	264	252	399	284	452	574	283	491	363	552	237	358	277	246	377	509	521	608
LOC100742002	12	33	25	41	30	57	2	21	6	49	3	6	3	2	0	7	20	45	1	0	0	8	0	9
LOC100742003	2373	3095	2577	2560	2640	2668	2464	2283	2075	2623	1499	2879	3600	3910	2174	1911	4830	3650	1867	2252	2672	2600	2253	3070
LOC100742004	478	532	482	471	426	505	326	418	350	369	305	565	522	674	404	473	533	557	316	333	492	515	450	558
LOC100742005	109	77	59	52	75	131	129	75	104	65	97	167	201	233	53	82	97	73	62	63	49	67	117	86
LOC100742006	1	4	0	3	2	1	2	3	3	2	3	4	1	3	3	3	0	1	1	1	2	2	1	7
LOC100742007	1965	1537	1660	1116	885	1770	475	693	930	832	1152	1428	797	1450	1022	1566	591	1195	921	615	1003	1549	1430	1710
LOC100742008	1956	2100	1870	1567	1456	1859	1027	1253	1250	1262	1194	1863	1603	2379	1418	2061	1978	1801	1304	1182	1651	1924	1640	1871
LOC100742009	2725	3056	2606	2340	3043	2723	3134	2240	2446	2407	1904	2672	4603	4201	2321	2939	6378	3137	1952	3099	2290	2226	2306	2679
LOC100742010	1324	1174	1128	949	812	1291	926	928	821	708	579	984	965	1125	830	1077	1038	972	558	847	741	1126	807	1140
LOC100742011	0	8	6	3	3	3	0	1	3	0	3	6	3	2	6	2	0	2	2	0	3	3	1	3
LOC100742012	317	384	344	269	292	348	226	254	243	231	199	295	353	427	293	314	410	331	252	230	295	293	286	302
LOC100742013	197	167	160	161	109	209	133	179	131	88	128	184	187	222	97	139	134	157	85	116	114	186	146	159
LOC100742014	76121	103985	90670	88645	80179	83678	97295	68556	69019	73641	57414	92316	149284	127727	71059	88158	171076	101946	64436	84484	71404	85679	79544	83358
LOC100742015	0	0	0	0	0	0	0	0	0	0	0	0	0	0	0	0	0	0	0	0	0	0	0	0
LOC100742016	522	572	466	503	398	515	254	385	313	420	339	574	471	681	401	515	520	541	390	277	506	507	403	545
LOC100742017	589	646	574	557	496	642	408	394	417	443	405	604	626	783	472	570	721	591	469	410	495	553	564	584
LOC100742018	1097	1245	1118	1057	790	1135	549	776	680	809	657	1072	864	1379	812	947	884	1079	700	667	994	1136	879	1183
LOC100742019	582	618	539	556	625	605	571	486	463	427	379	614	879	945	500	619	1126	730	441	561	580	518	408	518
LOC100742020	24	17	9	19	6	14	4	16	5	8	4	22	8	13	6	6	6	18	7	4	16	22	6	17
LOC100742021	894	1008	812	794	734	906	535	725	653	729	534	883	882	1323	681	769	975	1009	561	594	752	792	652	880
LOC100742022	5340	4051	4184	3005	2206	4430	1800	1867	2920	2591	2083	5281	1794	3925	2822	3394	1756	2692	2037	1883	3250	5749	5925	5955
LOC100742023	508	543	491	400	489	547	510	410	413	401	337	551	664	679	433	455	892	530	337	519	424	501	421	541
LOC100742024	8741	7415	8029	5688	6353	8931	6218	5668	6227	5132	5586	8798	7251	9016	6498	7198	8004	6998	5036	5671	5865	7561	7984	8348
LOC100742025	8229	11964	10474	8943	9673	8813	7213	7062	5597	7579	5298	7505	12522	11469	7199	8912	16780	11345	7026	8805	7366	9100	6262	8234
LOC100742026	54	36	53	23	29	34	12	16	21	19	44	29	20	30	27	47	13	27	31	16	25	44	52	52
LOC100742027	14	19	18	6	15	14	18	12	13	11	7	19	10	22	10	10	14	11	18	9	12	20	8	13
LOC100742028	591	575	536	527	495	613	419	454	414	374	392	611	686	763	442	671	812	568	432	457	564	589	484	651
LOC100742029	919	885	785	767	671	963	503	761	518	578	383	694	749	972	633	566	862	900	456	541	700	739	527	820
LOC100742030	284	170	237	137	104	258	51	56	98	101	159	183	76	173	89	167	43	132	133	53	106	247	257	290
LOC100742032	1549	1369	1454	1032	846	1380	510	682	909	882	933	1477	761	1770	968	1291	720	1071	897	548	1132	1532	1536	1564
LOC100742033	9648	12546	11127	9923	11034	10158	9612	8192	8079	9002	6335	9994	13858	14092	7942	10852	19371	12373	8353	10829	9712	10143	9402	10807
LOC100742034	559	540	487	475	383	555	260	424	364	309	279	560	484	799	419	434	471	551	311	292	395	516	391	542
LOC100742035	502	532	509	393	285	474	151	228	256	270	373	524	293	639	343	420	311	448	411	171	464	486	476	554
LOC100742036	3896	4515	4176	3541	4023	4245	3697	3346	3293	3567	2564	4292	5855	5766	3568	3619	7328	5235	2899	3633	3601	3738	3337	4337
LOC100742037	5444	4757	4939	3584	3185	5472	1714	2793	3108	2818	3865	4944	2830	5434	3192	4774	2698	3806	3128	2130	3368	4768	4329	5246
LOC100742038	471	506	394	425	356	501	245	380	275	299	278	397	383	648	265	489	459	442	310	276	410	351	243	397
LOC100742039	8	8	8	12	10	8	5	11	6	5	4	11	6	9	6	10	22	8	4	8	8	7	9	9
LOC100742041	434	443	418	367	367	448	355	339	325	336	229	446	491	556	328	328	541	438	242	331	341	380	304	408
LOC100742043	5194	3656	3828	2741	3284	5380	3470	3174	3652	2396	3798	5091	4028	6592	3954	4861	3162	3633	2940	2647	3266	3753	4703	4101
LOC100742044	438	479	423	403	370	480	220	364	262	317	229	355	352	543	297	351	387	415	252	281	318	390	236	401
LOC100742045	2747	2914	2669	2246	2952	2829	3385	2141	2458	2255	2017	2689	4395	4095	2368	2689	5640	2874	1937	2866	2160	2228	2321	2546
LOC100742046	1	1	2	2	3	3	3	0	2	2	0	1	7	6	3	2	8	3	1	1	0	1	3	4
LOC100742047	113	178	75	130	186	59	86	70	35	69	42	87	72	200	63	62	109	110	47	104	40	71	55	70
LOC100742048	19446	21235	18390	16304	15049	18785	12973	14529	12283	12927	12108	17728	20536	23117	14449	18477	20240	19618	12782	12775	14734	16664	14451	17738
LOC100742049	16128	14657	15251	10312	11220	15999	8347	10069	10427	9185	10715	14751	11720	18505	11117	13035	11736	13236	10524	9202	11620	14189	13086	15935
LOC100742050	61	77	75	53	86	60	48	56	57	67	50	58	66	89	49	64	96	164	44	56	43	50	47	66
LOC100742052	1167	1173	1054	818	1031	1114	861	795	837	855	688	1135	1210	1279	906	917	1420	1192	709	879	897	1068	1119	1172
LOC100742053	1372	883	1127	930	345	1236	125	329	497	437	735	1048	235	993	462	845	132	533	556	169	912	1485	1275	1684
LOC100742054	156	243	181	188	159	186	108	125	119	167	189	116	150	159	150	222	339	245	190	179	179	233	96	209
LOC100742055	10180	8911	8984	6736	4967	9169	3812	3769	5379	5401	5560	8525	4328	7495	6648	9217	4113	6855	5293	4012	6525	9263	10692	10477
LOC100742056	6595	8157	6730	6750	7987	7358	6927	6324	5755	6434	4480	7560	10977	13565	6340	8245	16287	9837	5785	7255	7634	6030	5962	6717
LOC100742057	119	149	128	119	131	174	112	107	100	106	111	149	178	139	121	96	156	171	108	90	125	117	125	150
LOC100742058	773	1144	1061	868	1035	860	549	575	682	848	482	785	1059	1004	556	892	1369	1125	684	774	803	837	564	990
LOC100742059	2319	2369	2230	1731	2031	2507	1706	1628	1802	1657	1377	2619	2512	3318	2062	2162	2979	2345	1610	1847	1860	2172	2167	2453
LOC100742060	1970	1900	1832	1497	1436	1978	1128	1327	1251	1225	1396	1879	1679	2182	1480	2012	1746	1776	1302	1231	1540	1613	1534	1707
LOC100742062	1511	1656	1553	1184	1281	1612	1029	1261	1112	1011	1127	1660	1699	2168	1179	1308	2009	1482	1165	1046	1345	1430	1080	1551
LOC100742063	1008	1104	973	937	904	987	605	729	770	784	594	939	1051	1384	706	1107	1186	1046	690	714	964	1030	845	1087
LOC100742064	1081	1094	982	839	1094	1168	831	857	832	699	672	986	1342	1373	786	1027	1708	1081	743	956	899	901	803	931
LOC100742065	444	488	467	318	336	411	204	252	290	269	312	474	316	502	295	452	305	429	297	291	357	404	445	497
LOC100742066	4916	6534	5347	5057	4411	4899	3225	3628	2995	4060	2875	4278	5664	7077	3620	4971	7714	6337	4396	4020	4399	5126	3823	5078
LOC100742067	1956	1496	1651	1013	770	1741	400	406	883	860	1244	1410	550	1489	1094	1362	354	1243	1012	468	1058	1817	1809	2175
LOC100742068	2806	3181	2905	2282	3251	3014	2840	2437	2267	2406	1934	3120	4743	4790	2572	2970	5990	3586	2182	3002	2597	2495	2272	2695
LOC100742069	746	699	695	547	575	748	653	428	529	466	395	599	723	877	540	586	861	609	486	552	527	645	597	654
LOC100742070	1	5	0	2	3	1	1	3	1	2	2	4	2	2	1	2	1	1	0	4	2	2	0	0
LOC100742071	8285	7441	7901	5439	5344	8226	3986	4837	5268	4547	5000	7049	5858	9131	5401	6715	5769	6489	4683	4177	5434	7311	7009	8039
LOC100742072	1087	1085	941	832	835	1094	729	783	846	765	561	1260	871	1339	792	837	1098	815	659	630	1062	1301	1114	1306
LOC100742073	293	362	94	68	388	12	64	7	24	90	35	66	12	87	5	56	5	363	139	134	53	60	109	53
LOC100742074	6281	5185	5657	3895	3990	6217	2968	3752	3800	3109	4072	5114	3964	5444	4000	5035	4292	4172	3381	3290	3505	4890	4331	5259
LOC100742075	327	368	433	303	226	324	221	231	266	171	210	377	358	454	157	337	333	242	187	228	319	413	328	402
LOC100742076	1571	1679	1463	1395	1110	1401	734	1242	877	1007	718	1575	1204	1613	1039	1330	1505	1233	920	899	1333	1835	1048	1701
LOC100742077	486	502	401	402	350	485	272	408	320	297	220	453	398	592	316	446	490	447	262	300	414	436	351	421
LOC100742078	955	867	831	885	590	948	369	681	471	494	515	760	640	1014	534	728	613	844	564	417	805	800	496	836
LOC100742081	1064	954	938	758	557	995	418	396	611	590	650	957	617	1105	669	644	484	835	629	484	721	942	905	1161
LOC100742082	415	385	337	393	278	427	158	374	208	218	181	265	296	528	212	356	318	358	163	189	275	304	170	317
LOC100742083	0	0	1	0	1	0	1	0	0	0	0	1	0	2	1	0	0	0	0	0	0	0	1	0
LOC100742084	745	710	685	619	619	790	524	545	535	462	416	725	783	932	566	655	938	677	463	538	588	692	572	737
LOC100742085	14	36	50	33	22	26	38	18	21	16	17	38	57	46	16	17	24	19	13	26	16	29	30	25
LOC100742086	76	54	65	58	59	63	49	43	61	37	38	49	62	87	75	96	66	75	77	61	55	77	82	75
LOC100742087	533	548	434	431	506	548	492	457	344	461	276	471	660	703	419	405	787	644	376	483	416	465	408	526
LOC100742088	2416	2168	2238	1658	1630	2198	1139	1176	1374	1408	1368	2132	1484	2343	1710	1586	1479	1877	1285	1269	1475	2178	2121	2412
LOC100742089	21	49	15	38	24	34	27	20	30	35	22	54	47	96	31	59	68	64	36	39	28	41	34	33
LOC100742090	155	225	186	190	195	169	144	165	144	172	113	198	237	374	150	184	336	241	143	169	171	142	142	168
LOC100742091	870	1005	879	794	822	906	892	764	709	718	592	996	1429	1382	709	842	1505	1015	621	814	763	788	851	913
LOC100742092	130	85	112	75	85	126	128	67	200	84	58	128	113	214	60	72	119	70	67	86	94	122	173	145
LOC100742093	3182	3460	3302	2714	2953	3333	2708	2563	2463	2420	2016	3171	4086	4077	2645	3079	4383	3461	2145	2838	2693	2771	2576	3084
LOC100742094	1972	2545	2905	2065	1914	2022	1322	1641	1419	1095	735	2344	2987	3020	1195	1503	2688	1832	966	1525	1008	2421	628	1479
LOC100742095	2791	2501	2546	1979	1913	2802	1778	1451	1783	1797	1772	2526	2072	2755	2217	2346	1931	2252	1503	1680	1554	2479	2803	2730
LOC100742097	299	305	269	248	121	262	55	116	191	155	203	231	110	278	146	201	75	248	180	63	194	340	286	294
LOC100742098	488	478	507	351	300	476	190	175	260	276	314	377	216	418	304	331	170	361	301	213	301	537	506	504
LOC100742099	309	354	269	296	291	264	241	285	212	224	179	276	365	474	273	271	541	382	236	220	277	294	272	320
LOC100742100	14	8	16	7	14	17	11	3	6	7	5	8	9	21	13	15	17	18	4	5	11	10	13	17
LOC100742101	1214	1272	1138	936	1198	1255	1061	1001	970	856	839	1202	1485	1647	965	1322	1918	1230	821	1045	968	1091	961	1213
LOC100742103	810	736	713	596	452	875	139	357	435	404	649	769	422	893	485	643	342	612	514	205	613	769	639	820
LOC100742104	2220	2292	2039	1826	2060	2265	1986	1964	1661	1719	1302	2203	2957	3073	1706	2054	3522	2437	1499	1888	1883	1832	1483	2203
LOC100742105	5384	5429	5177	4034	4516	5151	4143	3283	3718	3844	3556	5067	5870	6212	4097	4898	5325	4875	3584	4156	3752	5380	4956	5132
LOC100742107	1042	1077	984	930	788	1031	531	794	623	747	568	914	879	1256	650	1227	1030	1081	683	628	847	893	672	964
LOC100742108	449	517	479	462	384	499	246	353	309	329	292	467	466	636	319	375	535	560	348	334	395	469	346	521
LOC100742109	1311	1409	1266	1120	1026	1360	780	1003	902	903	807	1356	1381	1797	997	1201	1529	1361	884	996	1105	1199	1115	1284
LOC100742110	624	720	654	571	629	661	532	470	472	489	351	662	750	929	577	512	1096	731	375	601	575	597	575	650
LOC100742111	4053	3919	4072	2910	3476	4318	3124	2721	3315	2821	2783	4329	3951	5046	3308	3231	4466	3615	2464	3227	2934	3752	3976	4261
LOC100742112	5399	5704	5108	4561	4320	5646	3461	3973	3791	3832	3949	5023	5333	6652	3934	6891	5146	4953	3970	3847	4198	4910	4769	4883
LOC100742113	11616	10771	10888	8889	7504	12101	4930	7456	7101	6578	6889	10580	7544	12551	7333	9768	7182	9855	6570	5812	8708	11119	7640	11157
LOC100742114	385	437	407	436	380	396	244	328	275	340	202	397	441	597	306	319	480	476	242	284	383	373	270	431
LOC100742115	6142	5993	5611	4450	4772	6210	3899	4197	4285	3871	4267	5699	5632	7041	4523	5880	5881	5992	3848	3784	4901	5380	4975	5532
LOC100742116	354	401	392	330	322	373	375	282	332	336	175	400	457	544	312	292	544	483	224	343	244	323	388	429
LOC100742117	12617	11762	8997	8379	7910	12188	6752	8239	7102	7093	6878	9740	10836	14646	9547	9965	11899	9833	7053	6832	7549	8247	5746	8689
LOC100742118	858	1106	883	823	998	978	883	890	758	821	626	1006	1376	1740	818	868	1567	1138	656	855	854	856	777	917
LOC100742119	0	0	0	0	0	0	0	0	0	0	0	0	0	0	0	0	0	1	0	0	0	0	0	1
LOC100742121	670	690	566	582	569	653	454	539	428	497	471	590	756	1057	476	686	772	719	485	451	538	505	408	635
LOC100742124	1129	1264	1168	984	984	1123	800	775	841	814	761	1189	1275	1378	932	1086	1600	1249	867	880	1011	950	992	1141
LOC100742125	1737	1538	1505	1258	1020	1556	769	957	1011	1042	913	1565	1158	1720	1076	1526	1214	1359	950	902	1267	1662	1647	1686
LOC100742126	195	176	180	167	116	177	51	65	98	103	122	172	87	208	126	178	55	145	133	84	106	192	198	215
LOC100742127	1723	2052	2039	1492	1580	1908	1083	1365	1192	1305	1237	1698	1699	2181	1238	1932	2099	2110	1581	1376	1498	2010	1347	1865
LOC100742128	1719	2508	2308	2630	2133	1609	1000	1521	1035	1276	810	1670	2167	2762	949	1475	3058	1880	1096	1376	1337	1611	759	1606
LOC100742129	42	64	36	56	83	40	23	47	17	52	26	34	26	31	26	27	56	92	17	35	30	20	13	24
LOC100742130	991	1064	906	837	621	1015	289	595	566	596	594	900	555	1308	674	807	495	973	668	392	849	958	763	1049
LOC100742131	1084	1077	1058	954	852	1145	521	771	768	709	779	1196	834	1441	800	1060	973	1023	867	663	935	1022	876	1109
LOC100742132	89	111	140	105	80	103	63	52	68	75	77	112	78	98	78	85	104	100	105	82	80	109	124	124
LOC100742133	1721	2001	1742	1334	1827	1806	1785	1417	1492	1455	968	1790	2569	2415	1577	1618	3304	1892	1258	1749	1530	1601	1499	1781
LOC100742134	473	549	429	398	423	545	312	400	292	368	296	476	434	579	399	469	614	563	334	325	392	449	397	479
LOC100742135	266	324	256	282	241	298	199	225	171	203	143	240	268	394	187	230	359	285	178	225	272	205	162	284
LOC100742136	2111	2337	2079	2062	1995	2175	1814	1685	1644	1579	1444	2277	2836	2908	1735	2415	3605	2280	1640	1846	1995	1962	1808	2206
LOC100742137	11203	15896	13833	13050	11589	11512	11685	8728	8882	10526	5964	11822	17418	16696	9579	11906	23340	16105	10879	12954	10780	12343	11915	11610
LOC100742138	633	715	588	571	519	554	589	470	443	488	272	559	910	767	437	435	1146	793	418	566	456	584	481	604
LOC100742139	2215	2260	2093	1750	1685	2230	1353	1612	1512	1386	1607	2024	1948	2654	1634	2265	2234	2076	1526	1390	1817	1839	1789	2012
LOC100742140	85	68	63	41	62	90	65	58	41	37	30	67	114	111	64	54	136	68	46	46	33	41	61	48
LOC100742141	3379	3430	3137	2857	2673	3514	2046	2780	2110	2227	2078	3019	3365	4034	2446	3475	3914	3276	2231	2278	2550	2738	2251	3113
LOC100742142	343	370	364	241	316	361	292	216	260	253	205	347	455	419	253	292	478	395	227	255	268	324	289	362
LOC100742143	865	789	697	709	655	755	569	588	571	489	453	743	831	1010	586	741	1193	773	471	585	697	679	552	679
LOC100742144	433	448	393	454	370	500	286	373	308	299	245	382	537	569	286	372	630	501	263	296	374	358	276	425
LOC100742145	4264	4273	4054	3380	3648	4304	3018	2979	2980	2925	2841	4231	4644	5539	3308	4204	5002	4606	2846	2874	3663	3708	3793	4109
LOC100742146	27118	26779	24391	20106	26976	28090	26898	23152	21400	19972	20444	25328	38093	35312	22240	28928	39677	27079	17056	25656	19654	22682	17787	23396
LOC100742148	631	688	599	564	563	662	391	481	446	495	406	658	604	874	456	613	709	691	400	400	636	591	488	601
LOC100742149	79	52	57	30	48	61	35	40	39	40	34	51	55	84	58	55	49	42	40	47	39	52	55	69
LOC100742150	228	224	230	173	145	269	65	104	115	108	201	228	108	261	145	219	76	155	148	94	151	238	193	266
LOC100742151	305	316	319	264	254	343	209	280	219	206	174	349	351	426	237	267	437	288	207	263	318	266	237	344
LOC100742152	9562	10266	9370	7894	10169	9998	9917	8029	8097	7760	7166	10547	15367	15337	8143	10944	19009	11043	7654	9190	8877	8388	8461	9249
LOC100742153	449	317	344	206	134	358	46	48	185	150	240	307	89	251	235	240	43	201	222	55	195	391	503	510
LOC100742154	2478	3269	2597	2945	2747	2740	2293	2291	2164	3167	1494	2922	3687	4437	2290	1684	4287	4050	1815	2231	2560	2473	1931	3382
LOC100742155	1129	974	1034	697	485	1032	213	427	537	524	712	929	416	1115	611	944	287	716	625	314	731	983	841	1166
LOC100742156	1312	1166	1164	906	827	1241	619	780	747	759	674	1117	863	1411	857	1079	972	1086	740	643	835	1188	1074	1303
LOC100742157	534	617	563	545	587	635	648	564	490	532	370	619	932	833	512	480	1204	680	402	598	524	501	463	596
LOC100742159	299	324	270	315	279	292	284	300	208	210	238	230	316	412	151	345	416	307	238	273	247	300	259	291
LOC100742160	1233	1355	1220	1035	1018	1300	968	842	937	934	646	1229	1479	1778	957	1155	1663	1297	978	991	956	1264	1238	1309
LOC100742161	3735	3177	3318	2918	2043	3607	1301	1912	2308	2011	2324	3623	1954	4470	2270	2991	2023	2497	1971	1486	2790	3569	3467	3979
LOC100742162	0	1	0	0	1	0	1	0	0	0	0	1	1	0	0	0	1	0	0	0	0	0	0	0
LOC100742163	27	47	51	29	40	37	26	28	30	42	20	30	32	37	31	35	84	50	29	43	40	40	28	49
LOC100742164	2427	2024	2250	1588	877	2164	257	436	1045	925	1452	1638	621	2165	1219	1745	377	1449	1385	486	1296	2279	2088	2612
LOC100742165	2814	3186	2933	2455	2720	3022	2502	2211	2126	2239	1852	2914	3649	3810	2292	2797	4488	3247	2107	2430	2689	2730	2839	2917
LOC100742166	1997	1945	1799	1557	1433	1997	870	1381	1276	1206	1274	1924	1492	2203	1376	1864	1619	1892	1313	1186	1542	1937	1505	1983
LOC100742167	1875	2163	2025	1804	1659	1828	952	1276	1208	1360	1218	1915	1710	2482	1465	1863	2031	2120	1508	1076	1675	1801	1762	2041
LOC100742168	1630	1824	1630	1401	1550	1763	1444	1421	1242	1205	1010	1748	2249	2270	1296	1690	2522	1848	1199	1442	1473	1440	1195	1590
LOC100742169	379	414	375	324	329	402	323	279	355	268	252	419	478	618	352	420	538	359	308	359	354	374	389	399
LOC100742170	4695	3568	3866	2704	1765	3773	798	1089	2066	1949	2672	3264	1280	3567	2584	2898	682	2552	2163	1008	2122	3991	4098	4589
LOC100742171	2825	3120	2583	2233	2987	2809	3207	2400	2290	2396	2112	2658	4516	4190	2454	3181	6371	3047	2081	3251	2441	2369	2370	2486
LOC100742172	995	1013	932	791	602	910	350	417	614	612	619	916	629	1123	659	809	617	820	654	451	712	936	871	1023
LOC100742173	92	218	112	118	155	85	73	57	40	89	13	46	108	191	41	93	237	178	52	70	91	205	130	119
LOC100742174	875	942	832	895	790	936	626	753	609	665	542	824	920	1283	638	851	1105	1010	604	652	763	773	622	861
LOC100742175	5066	3935	4295	2794	3017	4444	3395	2266	3331	2568	2426	4653	3132	5634	3333	3454	2915	3130	2291	2691	3209	4669	5479	5568
LOC100742176	549	498	459	430	346	512	173	338	289	322	401	509	358	635	362	514	406	481	374	209	477	449	360	546
LOC100742177	619	701	603	616	566	690	471	532	459	477	381	690	693	833	572	552	882	687	442	537	601	627	527	680
LOC100742178	107	94	111	81	56	99	85	54	68	55	34	93	83	137	51	66	115	66	69	77	62	113	114	100
LOC100742179	3520	3463	3495	2551	3137	3640	3112	2583	2905	2288	2215	3566	4326	4348	2683	3314	4655	3155	2263	2964	2868	3147	3067	3304
LOC100742180	2918	3158	2856	2246	2534	2922	1873	2205	2146	1917	1873	3003	3086	3712	2333	2940	3374	2985	2003	2012	2428	2420	2398	2753
LOC100742181	0	0	1	1	0	0	0	0	0	0	0	0	0	0	0	0	0	0	0	0	0	0	0	0
LOC100742182	1909	1645	1633	1323	1216	1813	938	910	1183	1074	859	1743	1271	2352	1420	1822	1386	1508	1108	1022	1295	1710	1802	1796
LOC100742183	1720	2357	2026	1747	2034	1844	1971	1377	1472	1661	1041	2050	2649	2403	1471	1650	3172	2115	1514	1981	1528	1934	2455	1998
LOC100742184	3	1	5	2	5	5	9	5	4	8	6	9	10	6	8	5	9	0	2	2	5	1	4	7
LOC100742185	8874	7851	8904	6105	5100	9193	2463	3528	5008	4548	6896	8214	4299	9621	5816	7112	3595	6567	6052	3304	5981	8379	8183	9148
LOC100742186	15	16	16	10	16	18	11	5	16	9	5	14	15	27	14	12	15	19	6	2	17	15	26	22
LOC100742187	1673	1475	1485	1086	1007	1626	798	839	996	961	1115	1592	1167	1838	1126	1592	896	1267	961	909	1079	1513	1637	1525
LOC100742188	3037	2721	2960	2205	2143	2952	1438	1701	1910	1807	1845	2557	1978	3033	1945	2707	2070	2750	1989	1729	2079	2907	2461	3116
LOC100742190	2489	2393	2246	1775	1534	2531	1166	1346	1517	1419	1564	2223	1767	2670	1759	2227	1619	1930	1376	1190	1761	2084	2072	2302
LOC100742191	636	588	537	447	473	661	459	379	436	337	403	533	662	676	451	567	676	523	372	412	448	595	491	632
LOC100742192	418	59	440	151	935	141	178	1951	285	102	145	393	107	1145	207	791	1940	75	29	494	226	352	5	260
LOC100742195	697	730	706	655	498	657	296	399	410	435	428	690	536	877	466	656	540	655	479	372	573	619	541	721
LOC100742196	937	1012	924	766	882	923	656	681	679	703	560	987	1157	1186	776	906	1360	984	666	749	931	858	757	954
LOC100742197	181	192	152	157	189	183	131	144	137	159	108	186	240	264	158	165	308	242	133	161	166	157	142	171
LOC100742198	937	964	797	693	518	763	254	318	295	464	426	693	383	898	472	797	455	810	501	311	578	1081	738	966
LOC100742199	713	759	690	574	591	801	470	605	457	511	506	789	823	832	598	713	903	715	469	461	610	618	572	668
LOC100742200	265	383	377	317	331	300	258	206	287	308	202	332	385	483	295	252	430	480	219	262	316	384	330	396
LOC100742201	338	362	298	302	311	306	216	254	196	222	204	300	355	410	186	280	465	403	175	258	259	273	173	299
LOC100742203	720	689	442	616	604	698	729	453	556	539	361	731	997	963	545	717	1053	717	549	674	494	682	546	678
LOC100742205	209	201	164	162	156	187	159	175	124	136	123	215	201	216	121	179	245	168	139	173	156	156	121	191
LOC100742206	4633	4618	4127	3998	3565	4873	2566	3709	2823	2768	2729	4179	4597	6119	3004	3793	5476	4807	2935	2716	4091	4053	3199	4405
LOC100742207	2991	3098	3038	2534	2166	2975	1255	1861	1871	1992	2011	2911	2160	3705	2109	2708	2551	2870	2198	1713	2520	2862	2385	3009
LOC100742209	3059	2696	2775	2131	1684	2766	745	1006	1568	1542	1835	2793	1213	2841	1817	2641	934	1970	1755	989	1776	2707	2710	3186
LOC100742210	1426	1305	1332	980	798	1336	462	599	796	738	895	1337	767	1612	927	1065	684	1124	842	523	945	1338	1275	1448
LOC100742211	183	215	196	112	163	159	137	113	113	92	68	143	144	211	136	154	222	184	117	117	110	188	116	145
LOC100742212	1103	1075	1001	869	849	1048	753	763	827	731	639	1058	1213	1290	847	1089	1333	1025	635	793	858	926	730	1053
LOC100742213	362	295	262	239	227	297	199	225	256	178	172	339	307	540	180	271	298	247	210	170	272	300	308	363
LOC100742214	680	692	598	659	616	672	464	549	481	457	355	540	738	937	447	772	732	690	436	496	614	510	340	619
LOC100742215	339	371	294	312	320	366	284	274	217	272	201	284	410	505	220	288	480	402	197	323	301	308	229	317
LOC100742216	391	409	350	354	326	422	330	316	299	255	258	369	457	525	351	384	501	374	295	334	295	344	363	387
LOC100742217	12	8	3	8	3	9	0	3	0	7	0	0	3	7	0	6	3	6	7	5	4	4	4	5
LOC100742218	428	418	274	381	62	18	31	19	453	7	49	462	54	195	59	999	48	211	337	276	56	90	248	248
LOC100742219	2169	1998	2022	1545	1248	1911	701	1038	1207	1148	1239	1980	1140	1998	1304	1681	1060	1611	1228	937	1460	2002	1811	2213
LOC100742220	10215	9692	9473	7523	7703	10653	6263	6945	6830	6050	6789	9380	9056	11642	7394	9962	9512	9164	5866	6388	7017	8350	7028	9323
LOC100742221	315	396	360	340	342	272	221	274	192	225	133	250	454	412	218	280	697	337	221	318	219	329	140	228
LOC100742223	1025	1030	966	732	917	1058	1035	801	881	650	801	1056	1261	1477	783	1116	1684	919	670	865	788	917	880	975
LOC100742224	899	761	817	585	486	851	324	434	464	489	580	795	490	985	523	748	505	733	532	360	549	806	782	892
[truncated: 8,842 more rows]

## Sheet: Oocyte_size
The effect of the brood and the queen on early gene expression in bumble bee workers' brains
Priscila K.F. Santos, David Galbraith, Jesse Starkey, Etya Amsalem
Average oocyte size from workers used in the RNA-Seq and RT-qPCR analyzes. Each sample is a combination of two workers. Treatments refer to workers kept with a queen (CQ), young brood (CB), the queen and young brood (CBQ), or alone. Colony is the identity of the worker parental colony.
Sample	Treatment	Average_oocyte_size(mm)	Colony
5B	CB	0.48	45
7B	C	0.47	47
8B	C	0.47	47
9B	CB	0.4	47
10B	CB	0.33	47
15B	CB	0.18	45
16B	CQ	0.21	46
18B	C	0.14	45
19B	CB	0.13	46
22B	CQ	0.22	47
24B	C	0.14	45
26B	CB	0.13	46
27B	C	0.18	46
30B	C	0.17	46
33B	CBQ	0.19	45
37B	CQ	0.13	45
38B	CQ	0.09	47
39B	CBQ	0.1	47
41B	CBQ	0.13	45
42B	CBQ	0.13	46
43B	CQ	0.09	46
45B	CBQ	0.11	47
48B	CBQ	0.14	46
49B	CQ	0.13	45
123-124	C	0.366667	140
125-126	C	0.425	140
49-50	C	0.3	138
51-52	C	0.108333	147
59-60	C	0.216667	147
65-66	C	0.208333	138
67-68	C	0.241667	139
95-96	C	0.266667	139
127-128	CB	0.308333	140
131-132	CB	0.6	147
133-134	CB	0.125	140
53-54	CB	0.3	147
55-56	CB	0.208333	147
61-62	CB	0.125	139
75-76	CB	0.283333	138
77-78	CB	0.308333	139
89-90	CB	0.508333	138
99-100	CB	0.0833333	138
129-130	CBQ	0.25	147
137-138	CBQ	0.258333	139
57-58	CBQ	0.2	147
71-72	CBQ	0.15	138
73-74	CBQ	0.225	139
85-86	CBQ	0.2	147
87-88	CBQ	0.166667	138
93-94	CBQ	0.275	139
121-122	CQ	0.283333	140
135-136	CQ	0.25	147
63-64	CQ	0.075	147
69-70	CQ	0.108333	139
79-80	CQ	0.141667	139
81-82	CQ	0.2	147
83-84	CQ	0.183333	138
91-92	CQ	0.208333	138

## Sheet: RT-qPCR_brain
The effect of the brood and the queen on early gene expression in bumble bee workers' brains
Priscila K.F. Santos, David Galbraith, Jesse Starkey, Etya Amsalem
RT-qPCR results for the brain samples. For each gene, the delta Ct values between the gene of interest and two housekeeping genes is available. GM is the geometric mean of two housekeeping genes. Treatments refer to workers kept with a queen (CQ), young brood (CB), the queen and young brood (CBQ), or alone. Colony is the identity of the worker parental colony.
Samples	Colony	Treatment	Centrosomin	ESR16	Mucin5AC	MACF1	NeuroparsinA	SelenoproteinM	SLCO2A1	Vitellogenin
1-2	138	C	2.11933	1.84825	4.15491	-0.358755	2.1462	1.4013	4.74725	2.51161
12-15	147	C	2.36957	0.214777	4.38173	-0.211996	1.96522	1.24773	4.88707	1.97354
3-4	147	C	2.96422	1.3697	4.15071	-0.352856	1.75931	1.57325	4.77533	4.84046
17-18	138	C	2.21619	2.00398	4.56561	-0.0219006	2.32127	2.17516	4.69418	2.75844
19-20	139	C	2.36832	1.60291	4.81663	0.45782	1.65716	2.83552	5.05978	3.78261
47-48	139	C	2.31004	2.06653	4.27686	-0.270643	1.89278	1.59564	5.05201	4.19002
5-6	147	CB	2.30553	1.29085	5.28338	0.205738	1.97954	2.23687	4.85646	5.21387
7-8	147	CB	3.31822	1.05643	4.3524	-0.410773	2.23807	1.46332	4.82641	4.16304
13-14	139	CB	2.35978	1.78582	4.19142	-0.476773	0.872335	1.18911	4.7881	6.47983
27-28	138	CB	3.20704	2.10414	5.16166	0.0304219	1.97305	2.24772	4.67199	3.11826
29-30	139	CB	3.22003	1.33477	4.41385	-0.642942	1.92762	1.14404	4.92583	4.35138
97-98	138	CB	3.07395	1.50555	4.73598	-0.260633	1.88059	1.74103	4.84275	4.07931
9-10	147	CBQ	3.6546	2.05803	4.73447	-0.233116	0.683719	2.3227	4.37102	7.11344
23-24	138	CBQ	2.57541	1.37339	4.34353	-0.310866	1.76138	1.49462	4.96275	4.68041
25-26	139	CBQ	3.61385	1.64233	4.95122	0.0221745	0.952279	1.82795	4.56987	3.23662
37-38	147	CBQ	3.03386	1.60448	4.25405	-0.174593	1.79296	1.70449	4.94768	2.77654
39-40	138	CBQ	2.32488	2.36401	4.20638	-0.310746	1.1739	1.48496	4.62322	5.83069
45-46	139	CBQ	2.65772	1.94612	4.13455	-0.42673	0.734984	1.10007	4.89443	5.98074
11-16	147	CQ	2.51326	1.13312	5.00862	-0.575294	1.73932	1.262	4.76739	5.61935
21-22	139	CQ	2.14453	2.05399	4.30933	-0.530775	1.10327	1.21299	4.76888	8.56525
31-32	139	CQ	2.41255	0.791197	4.27171	-0.390069	0.167789	1.70319	4.91071	5.42119
33-34	147	CQ	2.55045	1.96293	4.31622	-0.165356	1.33496	1.57399	5.10504	7.07368
35-36	138	CQ	2.48356	1.58251	4.6416	-0.641621	1.37484	1.15409	4.4571	6.15745
43-44	138	CQ	3.3119	2.16783	3.7803	-0.621681	1.59301	1.18874	4.86781	7.17709
101-102	140	CQ	2.72572	1.01517	3.90977	-0.486405	0.64605	1.15376	4.14796	7.84224
103-104	140	C	2.92224	1.24528	4.24144	-0.0583588	1.96778	1.74269	4.66134	3.59953
105-106	140	C	2.80156	1.20155	4.07884	-0.347519	1.98713	0.831772	4.67347	3.27219
107-108	140	CB	3.03118	1.45656	4.87072	-0.10384	1.6724	1.64378	4.42981	3.7735
109-110	147	CBQ	2.25055	1.66301	4.56499	0.0664962	1.23775	2.07073	4.90493	7.03783
111-112	147	CB	2.69243	1.77563	4.21663	-0.490722	1.4848	1.20409	4.78309	2.86576
113-114	140	CB	3.30673	0.919938	4.39948	-1.09675	1.19552	0.267531	4.07787	7.39042
115-116	147	CQ	2.40427	1.46441	4.15515	-0.136645	2.00219	2.25455	4.41009	8.09397
117-118	139	CBQ	2.50699	1.28544	3.98842	-0.480726	0.66737	1.06832	4.54623	9.22581
41-42	138	CB	2.57241	0.667715	4.02279	-0.499347	1.5193	1.37592	4.5006	3.54196

## Sheet: RT-aPCR_fatbody
The effect of the brood and the queen on early gene expression in bumble bee workers' brains
Priscila K.F. Santos, David Galbraith, Jesse Starkey, Etya Amsalem
RT-qPCR results for the fat body samples. For each gene, the delta Ct values between the gene of interest and two housekeeping genes is available. GM is the geometric mean of two housekeeping genes. Treatments refer to workers kept with a queen (CQ), young brood (CB), the queen and young brood (CBQ), or alone. Colony is the identity of the worker parental colony.
sample	colony	treatment	Vitellogenin	SLOCO2A1	NeuroparsinA	Centrosomin	ESR16	Mucin-5AC	SelenoproteinM	MACF1
123-124	140	C	-5.45439	2.92204	7.83103	3.20203	-2.10645	7.56132	5.56326	2.25544
125-126	140	C	-5.4807	3.19597	8.05877	3.25487	-1.87412	7.45985	4.20829	1.12918
49-50	138	C	-5.15474	2.60127	7.50832	1.74439	-2.64869	6.62917	3.36065	0.190756
51-52	147	C	-3.36207	1.3185	6.92216	2.81999	-2.21005	6.39466	3.68106	0.177576
59-60	147	C	-4.50462	2.79264	7.82373	2.76739	-1.40559	7.61465	3.82264	0.691745
65-66	138	C	-4.61933	1.46265	7.24893	1.7985	-1.72282	7.48405	4.06151	0.69306
67-68	139	C	-4.93161	1.10135	7.54937	2.41891	-2.35828	6.68544	3.98231	0.686948
95-96	139	C	-4.60703	2.21547	8.46874	2.14413	-1.93476	7.02469	4.08459	0.59328
127-128	140	CB	-5.07557	8.03558	7.36415	3.2779	-1.03835	7.82461	5.03461	1.27471
131-132	147	CB	-4.56371	3.65163	7.62124	2.82196	-1.79679	6.88047	4.42495	0.749793
133-134	140	CB	-4.43899	4.14873	7.64147	2.97645	-2.59124	7.16956	4.23434	0.568845
53-54	147	CB	-5.03881	1.74689	7.43009	2.20891	-2.38853	7.01627	4.61113	1.31546
55-56	147	CB	-4.134	2.29613	7.29118	3.10432	-1.7382	6.6362	3.69933	0.326273
61-62	139	CB	-3.82193	0.758632	7.28806	2.15783	-2.72594	5.90339	3.42841	-0.146181
75-76	138	CB	-4.74629	2.82579	6.35432	2.64254	-1.38556	7.74511	4.64228	0.906108
77-78	139	CB	-4.2052	2.57427	8.17469	2.73143	-1.99487	7.18959	3.96226	0.142953
89-90	138	CB	-4.20323	2.90672	8.15776	2.83755	-1.61548	7.58284	4.57271	1.2574
99-100	138	CB	-4.11421	2.43739	7.67204	2.45763	-2.35958	6.53644	4.17757	-0.318626
129-130	147	CBQ	-2.77864	3.57689	7.44613	1.79362	-1.96965	7.0712	6.37264	1.54373
137-138	139	CBQ	-2.52827	2.18038	7.59259	1.72797	-2.69793	6.97724	3.43487	-0.0865662
57-58	147	CBQ	-2.11828	1.33141	8.12316	3.69691	-1.06829	7.19908	4.76917	0.796822
71-72	138	CBQ	-3.14576	1.23643	7.73524	1.9927	-2.87044	6.27563	3.27672	0.0990781
73-74	139	CBQ	-3.54732	0.428863	7.82977	3.36416	-2.12531	6.48771	4.04524	0.232154
85-86	147	CBQ	-2.36465	2.39508	7.05516	2.61747	-2.08863	6.40899	3.75537	0.419316
87-88	138	CBQ	-3.0261	1.48105	7.74586	2.2318	-2.14414	6.09145	3.37241	0.339041
93-94	139	CBQ	-4.17505	2.13978	8.31928	2.10199	-2.4661	6.39984	3.52548	-0.180356
121-122	140	CQ	-3.0892	2.49907	7.10329	2.70219	-2.41838	6.96172	4.04281	0.525607
135-136	147	CQ	-2.82426	4.87257	8.58368	2.37622	-1.71287	6.78304	4.93039	0.848652
63-64	147	CQ	-1.85114	1.29237	6.81743	1.42224	-2.70851	6.12299	3.50975	-0.0432563
69-70	139	CQ	-3.36323	0.953893	7.24677	1.82902	-2.33796	6.04616	3.35331	-0.203223
79-80	139	CQ	-3.31285	1.87008	7.21467	2.11587	-2.51311	6.24517	3.6609	-0.00550188
81-82	147	CQ	-3.12883	2.00514	7.18255	2.12275	-1.88221	6.70238	3.684	0.305779
83-84	138	CQ	-3.04165	1.55007	8.06577	2.75432	-2.18909	5.59374	2.81224	-0.172543
91-92	138	CQ	-3.21034	1.7351	7.62655	2.56706	-1.82841	6.53364	3.69484	-0.259901
